# Supplementary material for: Reappraisal of the Silurian placoderm Silurolepis and insights into the dermal neck joint evolution
Source: R Soc Open Sci. 2019 Sep 25;6(9):191181. doi: 10.1098/rsos.191181 (PMC6774982; doi:10.1098/rsos.191181)
Supplement: Data matrix [file rsos191181supp1.nex]

#NEXUS
[written Thu Jun 27 15:01:02 CST 2019 by Mesquite  version 3.10 (build 765) at appc80/10.100.0.216]

BEGIN TAXA;
	DIMENSIONS NTAX=105;
	TAXLABELS
		Galeaspida Osteostraci Yunnanolepis Parayunnanolepis Sinolepis Microbrachius Bothriolepis Pterichthyodes Remigolepis Diandongpetalichthys Quasipetalichthys Eurycaraspis Lunaspis Macropetalichthys Wuttagoonaspis Groenlandaspis Cowralepis Gavinaspis Sigaspis Kujdanowiaspis Dicksonosteus Buchanosteus Parabuchanosteus Holonema Coccosteus Incisoscutum Eastmanosteus Compagopiscis Materpiscis Austroptyctodus Campbellodus Rhamphodopsis Brindabellaspis Romundina Jagorina Gemuendina Entelognathus Janusiscus Ramirosuarezia Acanthodes Brachyacanthus Brochoadmones Cassidiceps Cheiracanthus Climatius Culmacanthus Euthacanthus Gladiobranchus Gyracanthides Homalacanthus Ischnacanthus Kathemacanthus Latviacanthus Lupopsyrus Mesacanthus Obtusacanthus Parexus Poracanthodes Promesacanthus Ptomacanthus Diplacanthus Rhadinacanthus Tetanopsyrus Vernicomacanthus Cladodoides Akmonistion Cobelodus Cladoselache Chondrenchelys Helodus Debeerius Doliodus Hamiltonichthys Onychoselache Orthacanthus Pucapampella Tamiobatis Tristychius Lophosteus Dialipina Ligulalepis Meemannia Howqualepis Kentuckia Mimipiscis Moythomasia Osorioichthys Cheirolepis Achoania Guiyu Psarolepis Onychodus Styloichthys Osteolepis Kenichthys Miguashaia Powichthys Eusthenopteron Glyptolepis Gogonasus Diabolepis Porolepis Youngolepis Qilinyu Silurolepis 
	;

END;


BEGIN CHARACTERS;
	DIMENSIONS  NCHAR=379;
	FORMAT DATATYPE = STANDARD GAP = - MISSING = ? SYMBOLS = "  0 1 2 3 4";
	CHARSTATELABELS 
		1 Tessellate_prismatic_calcified_cartilage /  absent present, 2 Perichondral_bone /  present absent, 3 Extensive_endochondral_ossification /  absent present, 4 Dentine /  absent present, 5 Dentine_kind /  mesodentine semidentine orthodentine, 6 'Lepidotrichia or lepidotrichia-like scale alignment' /  present absent, 7 Body_scale_growth_pattern /  monodontode polyodontode, 8 Body_scale_growth_concentric /  absent present, 9 'Body scales with peg-and-socket articulation' /  absent present, 10 Body_scale_profile /  'distinct crown and base demarcated by a constriction (neck)' flattened, 11 Body_scales_with_bulging_base /  absent present, 12 Body_scales_with_flattened_base /  present absent, 13 Flank_scales_alignment /  vertical_rows_ 'oblique rows or hexagonal/rhombic packing' disorganised, 14 Sensory_line_canal_ /  passes_between_or_beneath_scales 'passes over scales and/or is partially enclosed or surrounded by scales' perforates_and_passes_through_scales, 15 Sensory_line_network /  preserved_as_open_grooves pass_through_canals_enclosed_within_dermal_bones, 16 Jugal_portion_of_infraorbital_canal_joins_supramaxillary_canal /  present absent, 17 Dermal_skull_roof /  includes_large_dermal_plates consists_of_undifferentiated_plates_or_tesserae, 18 Tesserae_morphology /  large_interlocking_polygonal_plates 'microsquamose, not larger than body tesserae', 19 Extent_of_dermatocranial_cover /  complete 'incomplete (scale-free and elsewhere)', 20 Endolymphatic_ducts_open_in_dermal_skull_roof /  present absent, 21 Endolymphatic_ducts_with_oblique_course_through_dermal_skull_bones /  absent present, 22 'Series of paired median skull roofing bones that meet at the dorsal midline of the skull (rectilinear skull roof pattern)' /  absent present, 23 Consolidated_cheek_plates /  absent present, 24 Pineal_opening_perforation_in_dermal_skull_roof /  present absent, 25 Enlarged_postorbital_tessera_separate_from_orbital_series /  absent present, 26 'Bony hyoidean gill-cover series (branchiostegals)' /  absent present, 27 Branchiostegal_plate_series_along_ventral_margin_of_lower_jaw /  absent present, 28 Branchiostegal_ossifications_ /  'plate-like' 'narrow and ribbon-like', 29 Branchiostegal_ossifications_ /  ornamented unornamented, 30 Imbricated_branchiostegal_ossifications /  absent present, 31 Opercular_cover_of_branchial_chamber /  complete_or_partial separate_gill_covers_and_gill_slits, 32 'Opercular (submarginal) ossification' /  absent present, 33 'Shape of opercular (submarginal) ossification' /  broad_plate_that_tapers_towards_its_proximal_end 'narrow, rod-shaped', 34 Gular_plates /  absent present, 35 Size_of_lateral_gular_plates /  extending_most_of_length_of_the_lower_jaw 'restricted to theanterior third of the jaw (no longer than the width of three or four branchiostegals', 36 Basihyal /  present 'absent, hyoid arch articulates directly with basibranchial', 37 Interhyal /  absent present, 38 Oral_dermal_tubercles_borne_on_jaw_cartilages /  absent present, 39 Tooth_whorls /  absent present, 40 Bases_of_tooth_whorls /  'single, continuous plate' some_or_all_whorls_consist_of_separate_tooth_units, 41 Enlarged_adsymphysial_tooth_whorl /  absent present, 42 Teeth_ankylosed_to_dermal_bones /  absent present, 43 Large_otic_process_of_the_palatoquadrate /  absent present, 44 Insertion_area_for_jaw_adductor_muscles_on_palatoquadrate /  ventral lateral, 45 Oblique_ridge_or_groove_along_medial_face_of_palatoquadrate /  absent present, 46 Fenestration_of_palatoquadrate_at_basipterygoid_articulation /  absent present, 47 'Perforate or fenestrate anterodorsal (metapterygoid) portion of palatoquadrate' /  absent present, 48 Pronounced_dorsal_process_on_Meckelian_bone_or_cartilage /  absent present, 49 Preglenoid_process /  absent present, 50 Jaw_articulation_located_on_rearmost_extremity_of_mandible /  absent present, 51 Precerebral_fontanelle /  absent present, 52 'Median dermal bone of palate (parasphenoid)' /  absent present, 53 'Nasal opening(s)' /  'dorsal, placed between orbits' ventral_and_anterior_to_orbits, 54 Olfactory_tracts /  'short, with olfactory capsules situated close to telencephalon cavity' 'elongate and tubular (much longer than wide)', 55 'Prominent pre-orbital rostral expansion of the neurocranium' /  present absent, 56 'Pronounced sub-ethmoidal keel' /  absent present, 57 Position_of_myodome_for_superior_oblique_eye_muscles /  posterior_and_dorsal_to_foramen_for_nerve_II anterior_and_dorsal_to_foramen, 58 Endoskeletal_cranial_joint /  absent present, 59 Spiracular_groove_on_basicranial_surface /  absent present, 60 Spiracular_groove_on_lateral_commissure /  absent present, 61 Subpituitary_fenestra /  absent present, 62 Supraorbital_shelf_broad_with_convex_lateral_margin /  absent present, 63 'Orbit dorsal or facing dorsolaterally, surrounded laterally by endocranium' /  present absent, 64 Extended_prehypophysial_portion_of_sphenoid /  absent present, 65 Narrow_interorbital_septum /  absent present, 66 'Main trunk of facial nerve (N. VII)' /  is_elongate_and_passes_anterolaterally_through_orbital_floor is_stout_and_divides_within_otic_capsule_at_the_level_of_the_postorbital_process, 67 'Hyoid ramus of facial nerve (N. VII) exits through posterior jugular opening' /  absent present, 68 'Glossopharyngeal nerve (N. IX) exit' /  foramen_situated_posteroventral_to_otic_capsule_and_anterior_to_metotic_fissure through_metotic_fissure, 69 'Short otico-occipital region of braincase' /  absent present, 70 Ethmoid_region_elongate_with_dorsoventrally_deep_lateral_walls /  absent present, 71 Basicranial_morphology /  platybasic tropibasic, 72 Ascending_basisphenoid_pillar_pierced_by_common_internal_carotid /  absent present, 73 Canal_for_efferent_pseudobranchial_artery_within_basicranial_cartilage /  absent present, 74 Position_of_hyomandibula_articulation_on_neurocranium /  absent present, 75 Canal_for_lateral_dorsal_aorta_within_basicranial_cartilage /  absent present, 76 Entrance_of_internal_carotids /  through_separate_openings_flanking_the_hypophyseal_opening_or_recess through_a_common_opening_at_the_central_midline_of_the_basicranium, 77 'Position of basal/basipterygoid articulation' /  same_anteroposterior_level_as_hypophysial_opening anterior_to_hypophysial_opening, 78 Postorbital_process_articulates_with_palatoquadrate /  absent present, 79 Labyrinth_cavity /  separated_from_the_main_neurocranial_cavity_by_a_cartilaginous_or_ossified_capsular_wall skeletal_capsular_wall_absent, 80 'Basipterygoid process (basal articulation) with vertically oriented component' /  absent present, 81 Pituitary_vein_canal_ /  dorsal_to_level_of_basipterygoid_process flanked_posteriorly_by_basipterygoid_process, 82 'External (horizontal) semicircular canal' /  absent present, 83 Sinus_superior /  absent_or_indistinguishable_from_union_of_anterior_and_posterior_canals_with_saccular_chamber present, 84 'External (horizontal) semicircular canal' /  joins_the_vestibular_region_dorsal_to_posterior_ampulla joins_level_with_posterior_ampulla, 85 'Trigemino-facial recess' /  absent present, 86 Posterior_dorsal_fontanelle /  absent present, 87 Shape_of_posterior_dorsal_fontanelle /  approximately_as_long_as_broad 'much longer than wide, slot-shaped', 88 Dorsal_ridge /  absent present, 89 Endolymphatic_ducts /  posteriodorsally_angled_tubes tubes_oriented_vertically_through_median_endolymphatic_fossa, 90 Ventral_cranial_fissure /  absent present, 91 'Metotic (otic-occipital) fissure' /  absent present, 92 Vestibular_fontanelle /  absent present, 93 Occipital_arch_wedged_in_between_otic_capsules /  absent present, 94 'Spino-occipital nerve foramina' /  'two or more, aligned horizontally' 'one or two, dorsoventrally offset', 95 Ventral_notch_between_parachordals /  absent present_or_entirely_unfused, 96 Parachordal_shape /  'broad, flat' keeled_with_sloping_lateral_margins, 97 'Hypotic lamina (and dorsally directed glossopharyngeal canal)' /  absent present, 98 Macromeric_dermal_shoulder_girdle /  present absent, 99 Dermal_shoulder_girdle_composition /  'ventral and dorsal (scapular) components' ventral_components_only, 100 Dermal_shoulder_girdle_forming_a_complete_ring_around_the_trunk /  present absent, 101 Pectoral_fenestra_completely_encircled_by_dermal_shoulder_armour /  present absent, 102 Median_dorsal_plate /  absent present, 103 'Pronounced internal crista (keel) on median dorsal surface of shoulder girdle' /  absent present, 104 Scapular_process_of_shoulder_endoskeleton /  absent present, 105 Ventral_margin_of_separate_scapular_ossification /  horizontal deeply_angled, 106 Cross_sectional_shape_of_scapular_process /  flattened_or_strongly_ovate subcircular, 107 Flange_on_trailing_edge_of_scapulocoracoid /  absent present, 108 Scapular_process_with_posterodorsal_angle /  absent present, 109 Endoskeletal_postbranchial_lamina_on_scapular_process /  present absent, 110 Mineralisation_of_internal_surface_of_scapular_blade /  mineralised_all_around_ 'unmineralised on internal face forming a hemicylindrical cross-section', 111 Coracoid_process /  absent present, 112 Procoracoid_mineralisation /  absent present, 113 Fin_base_articulation_on_scapulocoracoid /  stenobasal eurybasal, 114 Perforate_propterygium /  absent present, 115 Pelvic_fins /  absent present, 116 'Intromittent organ containing bone, not associated with pelvic fins' /  absent present, 117 Dermal_pelvic_clasper_ossifications /  absent present, 118 Pectoral_fins_covered_in_macromeric_dermal_armour /  absent present, 119 'Pectoral fin base has large, hemispherical dermal component' /  absent present, 120 Dorsal_fin_spines /  absent present, 121 Anal_fin_spine /  absent present, 122 Paired_fin_spines /  absent present, 123 Median_fin_spine_insertion /  'shallow, not greatly deeper than dermal bones / scales' deep, 124 Intermediate_fin_spines /  absent present, 125 Prepectoral_fin_spines /  absent present, 126 Fin_spines_with_ridges /  absent present, 127 Fin_spines_with_nodes /  absent present, 128 Fin_spines_with_rows_of_large_retrorse_denticles /  absent present, 129 Synarcual /  absent present, 130 'Number of dorsal fins, if present' /  one two, 131 Anal_fin /  absent present, 132 Caudal_radials /  extend_beyond_level_of_body_wall_and_deep_into_hypochordal_lobe restricted_to_axial_lobe, 133 Median_gular_ /  present absent, 134 Acrodin /  absent present, 135 Plicidentine_ /  absent simple_or_generalized_polyplacodont, 136 Peg_on_rhomboid_scale_ /  narrow broad, 137 Anterodorsal_process_on_scale /  absent present, 138 Epichordal_lepidotrichia_in_caudal_fin_ /  absent present, 139 Dermal_intracranial_joint /  absent present, 140 Posterior_nostril_ /  associated_with_orbit not_associated_with_orbit, 141 'Number of marginal bones alongside paired median skull roofing bones over the otico-occipital division of braincase ' /  single two_or_more, 142 'Posterior expansion of maxilla (maxilla cleaver-shaped) ' /  present absent, 143 Contribution_by_maxilla_to_posterior_margin_of_cheek_ /  present absent, 144 Number_of_coronoids /  more_than_three three, 145 'Fangs of coronoids (sensu stricto)' /  absent present, 146 Eye_stalk_or_unfinished_area_on_neurocranial_wall_for_eye_stalk_ /  absent present, 147 Articulation_facet_with_hyomandibular /  'single-headed' 'double-headed', 148 Basicranial_fenestra_ /  absent present, 149 Lateral_cranial_canal_ /  absent present, 150 Midline_canal_in_basicranium_for_dorsal_aorta_ /  absent present, 151 Ascending_process_of_parasphenoid /  absent present, 152 Shape_of_parasphenoid_denticulated_field_ /  'broad rhomboid or lozenge-shaped' 'broad, splint-shaped' ' slender, splint-shaped', 153 Parasphenoid_denticulated_field_with_multifid_anterior_margin_ /  absent present, 154 Resorption_and_redeposition_of_odontodes_ /  lacking_or_partially_developed developed, 155 Rostral_tubuli_ /  absent present, 156 Large_unpaired_median_skull_roofing_bone_anterior_to_the_level_of_nasal_capsules_ /  absent present, 157 Number_of_nasals_ /  many one_or_two, 158 Mesial_margin_of_nasal_ /  not_notched notched, 159 Dermintermedial_process_ /  absent present, 160 Position_of_posterior_nostril_ /  'external, far from jaw margin' 'external, close to jaw margin', 161 'Supraorbital (sensu Cloutier and Ahlberg 1996, including posterior tectal of Jarvik) ' /  absent present, 162 'Supraorbital, preorbital and nasal ' /  unfused fused, 163 'Tectal (sensu Cloutier and Ahlberg 1996, not counting the posterior tectal of Jarvik) ' /  absent present, 164 Lateral_plate_ /  absent present, 165 'Location of pineal foramen/eminence' /  level_with_posterior_margin_of_orbits well_posterior_of_orbits, 166 'Parietals (preorbitals of placoderms) surround pineal foramen or eminence' /  yes no, 167 Complete_enclosure_of_spiracle_by_skull_roof_bones_ /  absent present, 168 paranuchal_number /  one_pair two_pairs, 169 Large_unpaired_median_bone_contributing_to_posterior_margin_of_skull_roof_ /  absent present, 170 Contact_of_nuchal_or_centronuchal_plate_with_paired_preorbital_plates /  absent present, 171 'Posterior process of the paranuchal plate behind the nuchal plate (dorsal face) ' /  absent present, 172 Junction_of_posterior_pitline_and_main_lateral_line /  far_in_front_of_posterior_margin_of_skull_roof close_to_posterior_margin_of_skull_roof, 173 Number_of_extrascapulars_ /  uneven paired, 174 'Foramina (similar to infradentary foramina) on cheek bones ' /  absent present, 175 Lacrimal_posteriorly_enclosing_posterior_nostril /  absent present, 176 'Most posterior major bone of cheek bearing preopercular canal (preopercular) extending forward, close to orbit ' /  absent present, 177 Number_of_cheek_bones_bearing_preopercular_canal_posterior_to_jugal_ /  one two, 178 'Bone bearing both quadratojugal pit-line and preopercular canal ' /  absent present, 179 Dermohyal_ /  absent present, 180 Premaxillae_with_inturned_symphysial_processes_ /  absent present, 181 Premaxilla_forming_part_of_orbit_ /  absent present, 182 Preorbital_process_of_premaxilla_ /  absent present, 183 Ventral_margin_of_maxilla_ /  straight curved, 184 Course_of_ethmoid_commissure_ /  middle_portion_through_median_rostral sutural_course through_bone_center_of_premaxillary, 185 'Position of anterior pit-line ' /  'on paired median skull roofing bones over the otico-occipital division of braincase' on_paired_median_skull_roofing_bones_over_the_sphenoid_division_of_braincase, 186 'Middle and posterior pit-lines on postparietal' /  posteriorly_situated mesially_situated, 187 Position_of_middle_and_posterior_pit_lines_ /  close_to_midline near_the_central_portion_of_each_postparietal_, 188 Course_of_supraorbital_canal /  between_anterior_and_posterior_nostrils anterior_to_both_nostrils, 189 Course_of_supraorbital_canal_ /  straight 'lyre-shaped', 190 Posterior_end_of_supraorbital_canal_ /  in_postparietal in_parietal in_intertemporal in_nuchal_plate in_postpineal_plate, 191 Contact_between_otic_and_supraorbital_canals /  not_in_contact in_contact, 192 Contact_of_supraorbital_and_infraorbital_canals /  in_contact_rostrally not_in_contact_rostrally, 193 Otic_canal /  runs_through_skull_roof_ follows_edge_of_skull_roof_, 194 Infraorbital_canal_follows_premaxillary_suture_ /  no yes, 195 'Sensory canal or pit-line associated with maxilla ' /  absent present, 196 Anterior_portion_of_preopercular_canal_ /  present absent, 197 Foramen_in_hyomandibular /  absent present, 198 Large_dermal_plates_forming_outer_dental_arcade_ /  only_with_denticles with_large_monolinear_tooth_row, 199 'Tooth-bearing median rostral' /  absent present, 200 Teeth_of_dentary_ /  reaching_anterior_end_of_dentary not_reaching_anterior_end, 201 Marginal_denticle_band_on_coronoids_ /  'broad band, at least posteriorly' 'narrow band with 2-4 denticle rows', 202 infradentary /  absent present, 203 Infradentary_foramina /  present absent, 204 Large_ventromesially_directed_flange_of_symphysial_region_of_mandible_ /  absent present, 205 Flange_like_extension_of_mandible_composed_of_prearticular_and_Meckelian_ossification /  absent present, 206 Strong_ascending_flexion_of_symphysial_region_of_mandible /  absent present, 207 Parasymphysial_plate /  detachable_tooth_whorl 'long with posterior corner, sutured to coronoid, denticulated or with tooth row' absent, 208 Anterior_end_of_prearticular_ /  far_from_jaw_symphysis near_jaw_symphysis, 209 'Prearticular - dentary contact ' /  present absent, 210 Meckelian_bone_exposed_immediately_anterior_to_first_coronoid /  yes no, 211 'Dermal plates on mesial (lingual) surfaces of Meckels cartilage and palatoquadrate' /  absent present, 212 Biconcave_glenoid_on_lower_jaw /  absent present, 213 Course_of_mandibular_canal_ /  not_passing_through_most_posterior_infradentary passing_through_most_posterior_infradentary, 214 Course_of_mandibular_canal_ /  passing_through_dentary not_passing_through_dentary, 215 Fenestra_ventrolateralis_ /  absent present common_ventral_fenestra_for_anterior_and_posterior_nostrils, 216 Developed_postorbital_cavity_ /  absent present, 217 Unconstricted_cranial_notochord /  absent present, 218 'Descending process of sphenoid (with its posterior extremity lacking periostegeal lining) ' /  absent present, 219 Hyoid_arch_articulation /  on_lateral_commissure on_otic_capsule_wall, 220 Opercular_suspension_on_braincase_ /  absent present, 221 Vomerine_fangs /  absent present, 222 Vomeral_area_with_grooves_and_raised_areas /  absent present, 223 Parasphenoid_ /  protruding_forward_into_ethmoid_region_of_endocranium behind_ethmoid_region, 224 Denticulated_field_of_parasphenoid_ /  without_spiracular_groove with_spiracular_groove, 225 Parasphenoid_denticle_field_with_anteriorly_divergent_lateral_margins /  absent present, 226 Parasphenoid_denticle_field_ /  terminates_at_or_anterior_to_level_of_foramina_for_internal_carotid_arteries extends_posterior_to_foramina_for_internal_carotid_arteries, 227 Presupracleithrum_ /  absent present, 228 Anocleithrum_ /  element_developed_as_postcleithrum element_developed_as_anocleithrum_sensu_stricto, 229 Endoskeletal_supports_in_pectoral_fin_ /  multiple_elements_articulating_with_girdle 'single element ("humerus") articulating with girdle', 230 'Dorsal cleithrum (AL of the Placodermi), ventral cleithrum (AVL of the Placodermi) and pectoral spine (SP of the Placodermi) ' /  not_fused fused, 231 Relationship_of_clavicle_to_cleithrum /  ascending_process_of_clavicle_overlapping_cleithrum_laterally 'ascending process of clavicle wrapping round anterior edge of cleithrum, overlapping it both laterally and mesially', 232 Triradiate_scapulocoracoid /  absent present, 233 Subscapular_foramen /  absent present, 234 Pectoral_propterygium /  absent present, 235 Pelvic_girdle_with_substantial_dermal_component_ /  yes no, 236 Pelvic_fin_spine_ /  absent present, 237 Number_of_sclerotic_plates /  four_or_less more_than_four, 238 Ethmoid_articulation_for_palatoquadrate_ /  placed_on_postnasal_wall extends_posteriorly_to_the_level_of_N.II, 239 Contact_between_palatoquadrate_and_dermal_cheek_bones_ /  continuous_contact_of_metapterygoid_and_autopalatine metapterygoid_and_autopalatine_contacts_separated_by_gap_between_commissural_lamina_of_palatoquadrate_and_cheek_bones, 240 Metapterygoid_with_developed_medial_ventral_protrusion /  absent present, 241 Internasal_pits /  absent undifferentiated_or_anterior_palatal_fossa 'shallow, paired pits with strong midline ridge' 'deep, peer-shaped pits', 242 jaws /  absent present, 243 optic_fissure /  present absent, 244 'Central dermal skull bone (nuchal) with converging posterior pit-line canals and supraorbital canals' /  absent converging_but_not_meeting crossing_as_an_X_in_bone, 245 'Deep, high supragnathal bone with durophagous occlusal surface' /  absent present, 246 'Intromittent organ with one large J-shaped element' /  absent present, 247 'Intromittent organ (''clasper'') consisting entirely of cartilage, formed from distal part of pelvic fin' /  absent present, 248 Fringing_fulcra_ /  absent present, 249 Prismatic_calcified_cartilage /  single_layered 'multi-layered', 250 'Enamel(oid) present on dermal bones and scales' /  absent present, 251 Enamel /  'single-layered' 'multi-layered', 252 Enamel_layers /  'applied directly to one another (ganoine)' separated_by_layers_of_dentine, 253 Extensive_pore_canal_network /  absent present, 254 'Vertical canal associated with preopercular/suborbital canal' /  absent present, 255 Bone_cell_lacunae_in_body_scale_bases /  present absent, 256 Main_dentinous_tissue_forming_fin_spine /  osteodentine orthodentine, 257 Differentiated_lepidotrichia /  absent present, 258 Profile_of_scales_with_constriction_between_crown_and_base /  neck_similar_in_width_to_crown 'neck greatly constricted, resulting in anvil-like shape', 259 Basal_pore_in_scales /  absent present, 260 'Scute-like ridge scales (basal fulcra)' /  absent present, 261 Dermal_ornamentation /  smooth 'parallel, vermiform ridges' concentric_ridges tuberculate, 262 'Sensory canals/grooves' /  contained_within_the_thickness_of_dermal_bones contained_in_prominent_ridges_on_visceral_surface_of_bone, 263 Anterior_pit_line_of_dermal_skull_roof /  absent present, 264 Cranial_spines /  absent 'present, multicuspid' 'present, monocuspid', 265 'Endolymphatic duct relationship to median skull roof bone (i.e. nuchal plate)' /  within_median_bone 'on bones flanking the median bone (e.g. paranuchals)', 266 Dermal_plate_associated_with_pineal_eminence_or_foramen /  contributes_to_orbital_margin plate_bordered_laterally_by_skull_roofing_bones_, 267 Broad_supraorbital_vaults /  absent present, 268 Median_commisure_between_supraorbital_sensory_lines /  absent present, 269 Otic_canal_extends_through_postparietals /  absent present, 270 'Suture between paired skull roofing bones (centrals of placoderms; postparietals of osteichthyans)' /  straight sinusoidal, 271 Medial_processes_of_paranuchal_wrapping_posterolateral_corners_of_nuchal_plate /  absent present paranuchals_precluded_from_nuchal_by_centrals no_median_posterior_skull_roof_bone, 272 Paired_pits_on_ventral_surface_of_nuchal_plate /  absent present, 273 Sclerotic_ring /  absent present, 274 Cheek_plate /  undivided 'divided (i.e., squamosal and preopercular)', 275 Subsquamosals_in_taxa_with_divided_cheek /  absent present, 276 Preopercular_shape /  rhombic 'bar-shaped', 277 Gill_arches /  largely_restricted_to_region_under_braincase extend_far_posterior_to_braincase, 278 Hypohyal /  absent present, 279 Endoskeletal_urohyal /  absent present, 280 'Enamel(oid) on teeth' /  absent present, 281 Distribution_of_tooth_whorls /  upper_and_lower_jaws lower_jaws_only upper_jaws_only, 282 Premaxilla /  extends_under_orbit restricted_anterior_to_orbit, 283 'Pair of tooth plates (anterior supragnathals or vomers) on ethmoidal plate' /  absent present, 284 Extent_of_infradentaries /  along_much_of_ventral_margin_of_dentary restricted_to_posterior_half_of_dentary, 285 'Position of upper mandibular arch cartilage (and associated cheek plate where present)' /  entirely_suborbital with_a_postorbital_extension, 286 Autopalatine_and_quadrate /  comineralized separate_mineralizations, 287 Palatoquadrate_fused_with_neurocranium /  absent present, 288 Buccohypophysial_canal_in_parasphenoid /  single paired, 289 Transverse_otic_process_ /  present absent, 290 Jugular_canal /  'long (invested in otic region along length of skeletal labyrinth)' 'short (restricted to region anterior of skeletal labyrinth)' 'absent (jugular vein uninvested in otic region)', 291 Postorbital_process /  absent present, 292 Canal_for_jugular_in_postorbital_process /  absent present, 293 Series_of_perforations_for_innervation_of_supraorbital_sensory_canal_in_supraorbital_shelf /  absent present, 294 Subcranial_ridges /  absent present, 295 Horizontal_semicircular_canal_in_dorsal_view /  medial_to_path_of_jugular_vein dorsal_to_jugular_vein, 296 Synotic_tectum /  absent present, 297 Shape_of_median_dorsal_ridge_anterior_to_endolymphatic_fossa /  'developed as a squared-off ridge or otherwise ungrooved' bears_a_midline_groove, 298 Branchial_ridges /  present reduced_to_vagal_process 'absent (articulation made with bare cranial wall)', 299 'Craniospinal process ("supravagal process" in Stensio)' /  absent present, 300 'Stalk-shaped parachordal/occipital region' /  absent present, 301 Paired_occipital_facets /  absent present, 302 Size_of_aperture_to_notochordal_canal /  much_smaller_than_foramen_magnum 'as large, or larger, than foramen magnum', 303 'Shape of dorsal blade of dermal shoulder girdle (either cleithrum or anterolateral plate)' /  spatulate pointed, 304 'Posterior dorsolateral (PDL) plate or equivalent' /  absent present, 305 Scapular_infundibulum /  absent present, 306 Number_of_basals_in_polybasal_pectoral_fins /  three_or_more two, 307 Number_of_mesomeres_in_metapterygial_axis /  five_or_fewer seven_or_more, 308 Biserial_pectoral_fin_endoskeleton /  absent present, 309 Filamentous_extension_of_pectoral_fin_from_axillary_region /  absent present, 310 Supraneurals_in_axial_lobe_of_caudal_fin /  absent present, 311 'Fin spine cross-section' /  round_or_horseshoe_shaped 'Flat-sided, with rectangular profile', 312 Intermediate_spines_when_present /  one_pair_ multiple_pairs, 313 Expanded_spine_rib_on_leading_edge_of_spine /  absent present, 314 Spine_ridges /  converging_at_the_distal_apex_of_the_spine converging_on_leading_edge_of_spine, 315 Series_of_thoracic_supraneurals /  absent present, 316 Posterior_dorsal_fin_shape /  'base approximately as broad as tall, not broader than all of other median fins' 'base much longer than the height of the fin, substantially longer than any of the other dorsal fins', 317 Basal_plate_in_dorsal_fin /  absent present, 318 Branching_radial_structure_articulating_with_dorsal_fin_basal_plate /  absent present, 319 Basal_plate_in_anal_fin /  absent present, 320 Relationship_of_crown_and_base_of_isolated_trunk_scale /  crown_fully_covering_the_base 'crown sitting on the bony base, with an exposed depressed field overlapped by adjacent scale in articulation', 321 Occipital_region_of_braincase /  short long, 322 'Cuccullaris fossa (trapezius fossa)' /  large_and_open small_and_constrained_posteterioly, 323 Craniospinal_process /  absent present, 324 Foremost_contact_between_palatoquadrate_and_braincase /  anterior_to_nasal_cavity posterior_to_nasal_cavity, 325 Laterally_extending_palatoquadrate /  absent present, 326 Close_aasociation_of_pineal_organ_and_nasal_cavities /  absent present, 327 'Gnathal plates (including marginal jawbones)' /  absent present, 328 'Gnathal plates mesial to and/or above (below) jaw cartilage' /  absent present, 329 'Upper gnathal plates lateral to palatoquadrate (maxillary and/or premaxillary)' /  absent present, 330 'Lower gnathal plate lateral to Meckel''s cartilage (dentary)' /  absent present, 331 'Maxillary and premaxillary sensu strico (upper gnathal plates lateral to jaw cartilage without palatal lamina)' /  absent present, 332 'Dentary sensu strico (lower gnathal plates lateral to jaw cartilate without palatal lamina)' /  absent present, 333 Lower_gnathal_plates_of_both_sides /  not_in_contact in_contact, 334 Extensive_flange_composed_of_prearticular_and_Meckelian_bone_that_extends_beyond_ventral_edge_of_outer_dermal_series /  absent present, 335 Inturned_medial_process_of_premaxilla /  absent present, 336 Posterior_nostril /  facial at_margin_of_oral_cavity palatal, 337 Size_of_profundus_canal_in_postnasal_wall /  small large, 338 Paired_pineal_and_parapineal_tracts /  absent present, 339 Postnasal_plate /  absent present, 340 Preorbital_recess_of_premedian_plate /  absent present, 341 'Preorbital of placoderms (parietal of osteichthyans)' /  absent present, 342 'Canal-bearing bone of skull roof extends far past posterior margin of parietals.' /  no yes, 343 Nuchal_reaching_or_almost_reaching_orbital_margin /  absent present, 344 Postmarginal_plate /  absent present, 345 Obstanic_margin_of_skull_roof /  long short, 346 Opening_in_dermal_skull_roof_for_spiracular_bounded_by_bones_carrying_otic_canal /  absent present, 347 Postmarginal_line_issued_from_main_lateral_line /  on_marginal_or_supratemporal on_anterior_paranuchal_or_tabular, 348 Central_sensory_line /  absent present, 349 'Close association of main lateral line, posterior pit-liine, occipital cross commissure and endolymphatic opening on skull roof' /  absent present, 350 Position_of_anterior_pitline /  on_postparietal_ on_parietal_, 351 Endoskeletal_spiracular_canal /  open partial_enclosure_or_spiracular_bar complete_enclosure_in_canal, 352 Preoperculosubmandibular /  absent present, 353 'Ventral lamina of opercular (submarginal) ossification' /  absent present, 354 'Ventral lamina of suborbital (jugal)' /  absent present, 355 'Anterodorsal process of opercular (submarginal) ossification attaching onto skull' /  absent present, 356 Anterior_median_dorsal_plate /  absent present, 357 Anterior_median_dorsal_plate /  unpaired paired, 358 Anterior_median_dorsal_plate_incorporated_into_trunk_shield /  present absent, 359 'Anterior median dorsal plate (MD1) relative to posterior median dorsal plate (MD2) in length' /  MD1_shorter_than_MD2 MD1_longer_than_MD2, 360 Anterior_margin_of_unpaired_anterior_median_dorsal_plate /  broad pointed, 361 Anterior_lateral_plate /  absent present, 362 Postbranchial_lamina_of_trunk_shield /  lateral internal, 363 Anteroventral_plate /  absent present, 364 Number_of_medioventral_plates /  'Two (AMV and PMV) ' 'One (MV) ', 365 Interolateral_plate /  paired 'fused (unpaired semilunar plate)', 366 Anterior_ventrolateral_plates_of_both_sides /  in_contact seperated, 367 Brachial_process /  absent present, 368 'Large, helmet-shaped brachial process' /  absent present, 369 Armoured_pctoral_appendage /  unjointed jointed, 370 Urohyal_shape /  absent vertical_plate, 371 'dermal head-trunk boundary 0 absent 1 present', 372 dermal_neck_joint_0_absent_1_present, 373 'dorsal articular lamina on the trunk shield "reverse ginglymoid" 0 absent 1 present', 374 ventral_articular_lamina_to_form_articular_fossa_on_the_skull_roof_0_absent_1_present, 375 distinctive_articular_lamina_or_condyles_on_the_trunk_armour_0_absent_1_present, 376 rotatary_contact_between_condyle_and_articular_fossa_0_absent_1_present, 377 skull_roof_posteriroly_bears_a_significant_overlap_area_0_absent_1_present, 378 lateral_processes_flank_the_articular_fossas_mesially_on_the_visceral_surface_of_the_skull_roof_0_absent_1_present, 379 obstanic_grooves_0_absent_1_present ; 
	MATRIX
	Galeaspida            0?00--??00101?0?1000?--000-------0-------?--------000000?0-?0000000-000?-?----0??01-00-?0000-0000-------?--?------00?--??--?----0???-----?0------?-00?----0---------1------?-------------------?----------------------0???-------------------?--?01---0--0--0?0--000310---0{0 1}---?0---0??----?0----0-?-----0?-0?-------?-?--?-?-?-0----1-----------0---------?--0------------------?0--------
	Osteostraci           000100100?010?0?10000--000-----0-0-------?--------00000000-?0000000-000?-?----0??00-00-?0000-??000000-0??--?--100-00000?0?-00---00??-----?0------?-00?----0---------?------?-------------------?----------------------00??----------?--??0--1?--?01---0--{0 1}0-1?0?0??1300--000---?1---0??----?0----0-?-----0?-00--0--00?----?0???-0----1-----------0---------?--0---------------00-?0--------
	Yunnanolepis          0001?-????????0?0-00001?-0----01?0??????????????????0?????????0?1??????????????????????-?????????000010?????1???0????10??1??0010????-???0-0?1--????????????1????0-010-001-0?-?-???0----?-???????0---?????0---??-????--0????0????0?0??0??????0????100???--???0-??-???30?-000??-0?10--0???--0-????????????-?1???011?????-?-???????000??1??0000?-????000?0000?00-??1111001101010000??111010100
	Parayunnanolepis      0??1??1?0?10?10-0-000010-0----0100-?????????????????00????????0?1????????????????????????????????000010?????????0?1?010000?00---?00?-??---?01----??????????1????0-010-001-0?-?-???0----?-???????0---?----0---??---??--0????0????0?0??0???0000????100???--???????-??13?0-000??-0?10--0??---?-0???????????-?1???011???0?----?-??--000??1??0000?-?-??000?0000?00???11110011010100000?111010100
	Sinolepis             0?0???-???????0?0-0000?0-0----0??0-?????????????????0?0???????001???0??????????????????-0????????000010?????????0?0??11?-0--0---?00????????01??????????????1????0-010-001-0--???????????????0???0????????????????????????????-???????0?????????????0????-0--0-?---?03000000?--0???--??----?-0??-???????????????11??????????????-?????1???????-????000?0000??0-?????100100?0??0101?111010100
	Microbrachius         0?0??1??--?--?0?0?000010?----?01?0-?????01????????????????????001???0??????????????????-0????????000010?????????0?01?11?-0--0---?00????????01??????????????1????0-010-001-0--???????????????0???0????????0???????????????????-???????0?????-?????1?0010?-0--0-??????100-000??-00??--????--????????????????1????11??????????????-000???110000?-????000?1000010-?????10010010110111?111010100
	Bothriolepis          0000--?--?--?10-0-000010-0----0100-???---?000??00?0?000???????0?????00???????????????????????????000010?????1--00-0?-11000-00---000?-0?---?01----??????????1????0-010-001-0?-0-???0----?-???????0---?----0---02---0?--0????0????0?0??0???0--0?00?1000??--0--0-?----1300-000-?-0010--0??0--0-000-????????-?1???011-??0?----?0???-0000011100000--???010?1000010???01110010010110111?111010100
	Pterichthyodes        0?0??-1?0???010-0-00??10-0?---0100-??0--????????????000???????0??????????????????????????????????000010?????1--00-01-11?00?00---000?-??---?01----??????????1????0-010-001-0?-?-???0----?-???????0---?----0---??---??--????????????0??0???????????100010--???0-?0--?130?-000??-00?0--0???--0-???-????????-?1???011-??0??---?-???-000??1???????--???010?0000?00-?-???10011010100111?111010100
	Remigolepis           ?10?-1-?0101000?0?000010?0----01?--?????01?0????????0?0????????01???0??????????????????-0????????000010?????????0?0??111-0--0---?00????????01??????????????1????0-010-001-0--?-?????????????0???0????????0???????????????????-???????0?????-0????1?00????0--0??????130?-000??-0010--????--0-000???????????????011???0??????-???-00???1110000?-????010?0000000-?????10011010100110?111010100
	Diandongpetalichthys  000???????????1?0??0-0?1-?----????-???????????????0??0?000??00100??-000???????0??????0?-0????????000?10???????1??????????1--?010??????????011??????????????0????0-0001011100-?-?????????????03??0????????????????????????????-???????0????????????01????-0--0???????30?-?1?0?-?0??????????????0?0?1??????11?????0???????????????101???????????????0-1?0000?00-????????????1?0?00??1100??01?
	Quasipetalichthys     0?0???????????1?0??0-0?1??----0??-??????????????????1?????????100???0?0????????????????-0????????000?1???????????????????1--?010????????????1??????????????0????0-0001011100-?-?????????????03??0????????????????????????????--??????0?????????????2????-0--0???????3??-?1?0?-????????????????????????????????0?0???????????????10???0????????????0-1?0000?00-???????????01?0?00??11????1??
	Eurycaraspis          ??0???????????1?0-?1?0?1????????????????????????????1????????01?????0??????????????????-?????????000010???????????????0??1??0010??????????0?1?-????????????0????0-0001011100-0-???0----?????03000---?????0--??????????????????????0??0???????????1?2????-???????????300?-1100-1?????0???????????????????-?????010???????0???????101??0????????????0-1?0000?00??????1000010100000??110110110
	Lunaspis              000??110?101001?0?000001??---?0100-?????????????????1??00?????000???0?0????????????????-0????????00001??????????1?1??00??1--0110?00?????????1??????????????0????0-00010111?0-???????????????03??0????????????????????????????-???????0?????0?????1?2????-0--0????-?1210-11?1?-0?1?--0???????0???????????-??11?010???0??-00?-???-10???0?????????????-1?0000?00-?-0?00----10000000-?11???????
	Macropetalichthys     00?11?????????1?0-?00001-???????0?????????????????0011?0?000000?000-0000111-?0???10?00-?0000-?00?00??????????????????????1???010???????--?0?1----1?000????00????0-0001011100-?-????----?-???030?0---?----0---??---??--?0???1??????0??0???????????1?2????-0--0???????310-11?1?-00??-?????????0?0--1??--0--11110010?????0?--?????-101100???????????00-1?0000?00?0?????????10??0?00??11???????
	Wuttagoonaspis        0000??????????0?0-001010?0----0100-??1???1????????0?101000?0??000???000??????????????0?-0????????000011???????????1??0???1--0110??????????011??????????????0????0-00010011?0-???????????????03??0????????????????????????????-???????0???????????1010???-0--0-??--??100011000011?1--???---?-0?????????????????010???0???????????10???0110000?-????1-1?0100011-??0?0?????10100100-?110000000
	Groenlandaspis        0001?11?0011110?0-001110-0----0100-??1???1??????????101????????00???0??????????????????-0????????000010?????????1?1??00001--0010?0?????????11?????????000??0????0-0001001011-???????????????00??0????????0???????????????????-100????0????10?????1000???-0--0-??--?030001100001111--???---1-0??0??????????????010???????????????10???0110000?-?????-1?0100011-??0?00----10000100-?110111000
	Cowralepis            000???????????0?0-1?10-1-0????0110-0?10-01?????00??1????????????????????????????????????0????????000110????????01?1?000001-000??1-00-??---??1----??????????0????0-00?1001111-?-????----?-???010?0---?----0---02---00--????????????0??0????10?????1?00??--????????-?-210-1-?0?-10?---000?--1-11?0????????-??11?010????00---0--?--10????1100000-????1-1?0000010-?-0000----10000000--110000000
	Gavinaspis            ?00???????????0?0-0010??-???????????????????????????1????????01?????0?0?????????????????0????0??????????????????????????????????????????????1???????????????????????00?0110?????????????-10??10?0--??????????????????????????????????????????????100?????0--0???????310-11?0???0????????????????????????????????????????????????10???0??????????????1?000??11?????????????????????1?????100
	Sigaspis              0???????01--010?0-00111?-?????010????????????????????????????01??????????????????????????????????000010?????????1?1?0000?1?00010??0?????????1----??????????0????0-00?1001000?0-???0----?-11??10?0--??----0---??---??--????????????0??0????00?????1?00???-0--00?--??0300-11?0000?11--?????-??1?????????????????010??????????????-???????????????????-1?0100?11-??0001010010?0?100-?110??????
	Kujdanowiaspis        000???1?01?100000-001110-0----0100-??1???1????????01101000001010010-00000100?00??10?00--00000000-000010???????1?1????00??1?00010????-??-0?0?1--??1?000000?02????0-0001001011-0-???0----?-{0 1}1?01000---?????0---????-00--2100010010010??0000???010001000???0???0????0?130001100000?10--0?????1?1??00110000--11010010?????0---??????1001?0110000?????0??1?0100011-0?0?0?????1?1?0100-?110000100
	Dicksonosteus         00?11?1?0?????010-001111-0----0100-??1??01000????001101000001010010-00000100?00??10000-0000000?0000001000?--10101????000?1-?00101???-??--?0?1----10000000?00????0-0001001011-0-???0----?-{0 1}1?01000---0----0---02---00--2100010010010?00000???010001000???-0--00???-?1?00-1100000010--0???--1-10000110000--110??010?????0?--?????-1001001100000--??01-1?0100011-0?0000----10000100-?110111000
	Buchanosteus          00?1??100010??010-001111-0----0110-??1--0?010??0?001101000001010010-00000100?00??1000???0000-0100000011?0?--1?1???????00?1??0010????-??--?0?1----?0000000?00????0-0001001011-?-????----?-????0??0---?----0---02---00--2100010010010??00???????00010?????-0--00????0?3-0-1100011110--????--1-1000001?000?-1101?010?????-?--?????-1001001100000??????-1?0100011-0?000?????10000100??110111000
	Parabuchanosteus      00011?1000101?0?0-001111-0----0110-??1--01010??0?001101000001010010-00000100?00??1000???0000-0100000011?0?--1?1???????00?1??0010????-??--?0?1----100?0000?00????0-0001001011-?-????----?-????0??0---?----0---02---00--2100010010010??00???????0001000???-0--00??????3-0-11?00?1??0--????????1?????????????1????10???????????????1001001100000-?????-1?0100011-??000?????10000100??110111000
	Holonema              000111100011110?0?001110-0----0100-??1???1010?0?00??1?1????????00???0?0????????????????-0????????000011?0?--??101?11100001--011010?????????11??????????????0????0-0001001011-???????????????00??0????????0???????????????????-????0?00?0??100????100000?-0--0???????3-0-1100011110--????--1?1?????????????1???010???????????????1001001100000-?????-1?0100011-??0001110-10000100-?110111000
	Coccosteus            000??1????????000-001111-0----0110-??10-01??????00?11?1???????1?????00??????????????????0????????000011?0?--1?????1?000001-00010100?-??---??1----??????????2????0-0001001011-0-???0----?-01?000?0---?----0---02---00--????????????0??0????10??0??1000??--????0------30?-11100111?0--0???--1-1??1????????-?1???0100??00----01?0?-100??01100000-????1-1?0100011-??0001110-10000100-?110111000
	Incisoscutum          000111?-------0?0?001110-0----0110-??1???10???0?00?11?1????????00???000????????????????-0????????00011110?-?0?101?111000?1--00101?1????????11?????????000??0????0-0001001011-???????????????00??0????????0???????????????????-100?0?00?0??100????100000?-0--00?-?---300-1110011110--00?0--1-1101????????-?1???0100????----0?0-1?1001001100000-????1-1?0100011-??000?????10000100-?110111000
	Eastmanosteus         000111---??-??0?0-00111?-0-----110-??1???10??????0??101????????00???000????????????????-0????????00011110?--00101?11100001--0010101????????11?????????000??2????0-0001001011-???????????????00??0????????0???????????????????-100?0?00?0??100????1?00?0?-0--0?------300-1110011111--?????-1-1101-?1?????-?1???0100-0-?----??1?1?1001001100000-????1-1?0100011-??000?????10000100-?110111000
	Compagopiscis         00?111-------?0?0-00?110?-----?11????1???1????0?00?1?01????????00???000????????????????-0????????00001110?--00?01?11100001--0010101????????11?????????000??0????0-0001101011-???????????????00??0????????0???????????????????-100?0?00?0??100????1?0000?-0--0?------300-1110011111--?1???-1-1101-?1?????-?1???0100-0-?-00-??1?1?1001??1100000-????1-1?0100011-??000?????10000100-?110111000
	Materpiscis           00011??---?-??1?0?11-001?----??1??-??1??01??0??0000?101000??00100?0?000????????????????-1????????000110?0??010100?1?100000--0???1?????????0?1????1?????????0????0-0001101101-???????????????04??0????????0???????????????????--???0?00?0??1??????1021???-0--0?------300--?10001001--?????-1-110?-?00?0??-?10??1001-0-?----??1?0?100??01100000-????0-1?0000000-??0000----100???00-?110010100
	Austroptyctodus       0001??1?01010?1?0-?1-001-0----0110-0010-010????000?01010?0????101?????????0?????????????????0??000001101-00000100?111001010?001011??-??--?0?1----??????????0????0-00?1000--1-----------?-???04??0---?----0---??---0?--?????1??????0??0?????????0?1?2110?-??????-?-??-1?-?101?-20?---0???--0-010-????????-??01?100?????0?--01????1???001100000--???0-1?-000000-??0000----100???00-?110010100
	Campbellodus          000??11?01010?1?0-?1-001-0----0100-0010-010?0??000?0??????????1??????????????????????????????????000110???--10?0??1?1001010?00101?01-??---??1----??????????0????0-00?1000--1-----------?-???04??0---?----0---??---00--?????1??????0??0????0???-0?1?21??--????????-0?-1?-?101?-20?---0???--0-010-????????-??010000?????0?--0?????????0?1100000--???0-1?-000000-??0000----100???00-?110010100
	Rhamphodopsis         000?????????0?1?0-?1-001-0----0110-??10-010????????0??????????1??????????????????????????????????00011??0?--10????111001010?0110?10?-??--???1----??????????0????0-00?100??01-----------?-???04??0---?----0---??---0?--?????1??????0??0?????1?????1?2110?-????0?????1-10-?101?-2??---00?0--0-0??-????????-?1???000????10-00?110-???0?0?1100000--???0-1??000000-??0000----100??000-?110110110
	Brindabellaspis       00011?100?10??0?0-?000?1-?????010?????????????????0?000000000000000-00000110?00??10000-00000-0?0000????1-0001010??????0??1??0010???????--?001????1??00????01????0-0001011100-?-?????????-???030?0--??????????????-??--20???1?????????0?0????????0101????-0--0????00?310-0000?-00????????????0?0?-0-?--0?-110?00?0???????--??????1110?0?????????--0??1?0110?00-0?000?????1?????00??10------?
	Romundina             0001{0 1}?????????000-000010-?????010?????0--?00??????0100000000?010000-00000100100--11100-0000000100000110100??101?0?????00?1-?0010?????00???011--??100?00???01---00-?001-11000?0-0--0------11?04000--1?-0???????????????000001--1???--10-000???-0001000???-10-000???0?3100100{0 1}?-2??0--?????-1-000?01??-00--110??010?????0?0-?????-110001??0000??-??0001?0010?10-0?0?0?????10????00??110000000
	Jagorina              000?????????????{0 1}0???110?0-????100-??1---100-?-?0?000????0000-10010-000??1???00??1001??-00000000-000110???00??100????000?1-?00101???-???0?0??----1?000---?00???00-00100-0--???-???00----????0?010--???0??0????????00??000?01??????0??????00?1?0001000???-0--00??????3?00?1?0?0-?10--0???--0-?00-001--01--21010000?????-?--?????-1100111100000--??0--??--?000--0-0?0-----1?????00--10-------
	Gemuendina            ?0???1??00??2?0?{0 1}00??11000--?-?100-??1---100-?-0????0?1??????-1??????????1?????????????-?????????00011????????100?10-00001-000101-0?-??-0-0??----?????????00???00-00100-0--??0-???00----????0?000---??0??0????????00??000?01??????0?00???0?01?000100000?-????0??-0?03?00?1?0?0-?10--0???--0-??0?????????-2?01??00-??0?----?????-???0111100000-????--??--1000-?0-000-----1?0??000-?10-------
	Entelognathus         000?????0101??0?0-01-111-110010101???1????01?????00?1010?00000100???0000?1???0???????????000??10?000010??????????????00??1???010????0??--?0?1??????0?0?????2???00-00??011-00?00???00001?????????00???00-?110?02????????1?0000?????0??00?????0?0101?00???-????0??????100--1000-0?10--0???-0?0100-011??0??-2100?010???????0-?????-1001001111011?????0-000100100-0?00?10100101?0100-?110000000
	Janusiscus            000???????????0?0-?1-1?????????????????????????????0?????00000110?1?10??01010??001?????-00?00001??????????????????????????????????????????0??????100?0---????????-????????????????????????1?01?????????????????????????10?0??????????????????0??????????-???0???????100?-10000????????????????0-011?011?-20001?????????????????-000???????????????0?1??0-??00-1???????????????????1????????
	Ramirosuarezia        ??????????????????????0?-???????-????1--?????0?10??0??00?000001?0???10???10??0?0-1??10-1?000?101???????????????????????????????????????????-?----??0?0---????????-????????????????????????????????????????????????0?????0????????????????????????11?????-????-???????????????????---????--?-1?0-1110001--2000??????????????????-000???110000?--?????????-?????0??????????-????????---------
	Acanthodes            00012011001011-0110-?-0?00----10-0-1?0----11101010?01?1??010?0111?0110110101011001101101011?001101---0-10100101100100001111001000010-??----?-----?0000---0?---------?------?---------------????0---00----0-?-0?---00--???01?--------0--?01111?-1?11---0--0--001?01000--0---0----1---100-----110-12100?0002000?---000001-100-10?-000100000000?--???--?------?--0------------?---------------
	Brachyacanthus        0?0??0??????10??100??-0?11000000-0-????---??????????1?1??????????????????????????????????????????01-10-1010010?0??1?000111011110011?-??--?-?-----?????-????---------?------?---?--????--?--?????---?????-0-?-???--??--??????---?----?--????1?????1?--???-?--????0??1?-?0---?----1---???-----??????????????????---???0?010??0???-?????0000000?-????--?------?-??---------0--?-----?---------
	Brochoadmones         010100100?111100110??-0?00----10-0-??1100-??????????1?1??????????????????????????????????????????1---0-??????-?-??10000111111110011?-??--?-?-----?????-????---------?------?---?--????--?--?????---?????-0-?-???--??--??????---?----?--??????????1?---0?-0--000?00000-?0--??----0---????0---??????????????????---???0?0100?0???-?????0000000?-????--?------?--?------------?-----?---------
	Cassidiceps           000??0??00101?0?10???-???111?100-0-??0----??????????1?1??????????????????????????????????????????1---0-11?????????1?000111010100011?-??--?-?-----?????-????---------?------?---?--????--?--?????---?????-0-?-???--??--??????---?----?--??????????1?--???-???0???01?00??0--??----1?-?????----1?????????????????---???0?1110?????-?????0000000?-????--?------?--?------------?-----?---------
	Cheiracanthus         00012011001010-?111??--?01111100-0-??0----11001010?01?1?????????????????????01???????????????????1---0-1110010?1??10000111100100001?-??--?-?-----?????-????---------?------?---?--????--?--?????---?????-0-?-???--??--??????---?----?--????11??1?1?---0?-0--0?1101000-?0--??----1---???-----100-??????????????---???0?1-10?01?1-????00000000?--???--?------?--?------------?-----?---------
	Climatius             000100??000110-?10000-0?11000000-0-??1100-11?00010?0??1??????????????????????????????????????????01-10-1000010?0??1?000111011110011?-??----?-----?????---??---------?------?---?--?--------?????---???---0-?-???--00--??????------?-?--????11??1?1?--??--0--0?0?00003-?0--?0----1---????1---1-0-??????????????---???0?0100?0???-????0?000000?--???--?----1-?--?---------0--?-----?---------
	Culmacanthus          ?00??0??0010101?100??-1?00----00-0-????---????????????1??????????????????????????????????????????01-10-10?0010?0??10?00111100100011?-??----?-----?????-????---------0------?---?--????--?--?????---?????-0-?-???--??--??????---?----?--????1?????1?---0--???????010010?0---?----?0--???-?-?-1?????????????????---???0?0-10?0???-?????????????--0??--?------?--??--------0?-?-----?---------
	Euthacanthus          0001001?001110-0100??-0?01111100-0-??1100-?????????0??1??????????????????????????????????????????0-110-1110010????10000111011100011?-??--?-?-----?????-????---------?------?---?--????--?--?????---?????-0-?-???--??--??????---?----?--????1?????1?---0?-???000?01000-?0---?-0?-1---???-----1??-??????????????---???0?0110?0???-??????000000?--???--?------?--?------------?-----?---------
	Gladiobranchus        00012011001011-?100??-0101000100-0-??0----?????1??????1??????????????????????????????????????????1---0-100100010??10000111111110?11?-??--?-?-----?????-????---------?------?---?--????--?--?????---?????-0-?-???--??--??????---?----?--????1?????1?---0?-0--0?1?01003-?0---?----0---???-----??????????????????---???0?0?10?0???-??????000000?--???--?------?--?------------?-----?---------
	Gyracanthides         0001{0 2}?1000?1?1????????0??0--?-00-1???????????????????????????????????????????????????????????????01--0?1000?1111??1??00111100110?11?0??-0-??-?---???????????????----?------?---?--?????????????????????????????????????????????????????0??11?????????-0?-0--???0?010????--??---??---????-?--??????????????????---?????0?01?0???-??????000000??????-???-?-?-?-???--------0--??----?---------
	Homalacanthus         000??0??001011?0111??--?00--1?00-0-??0----110010?0?01?1??????011????1?1?????01???????????1?????1?1---0-1110010?1??100001111001000010-??--?-?-----?????-????---------?------?---?--????--?--?????---?????-0-?-???--??--????1?---?----?--?????1??1?1?---0?-???00??01000-?0---?----1---???-----1-0-??????????????---???0?1-10?-???-00?100000000?--???--?------?--?------------?-----?---------
	Ischnacanthus         000??0??001010-01000?-0?01101100-0-??1101111100010?0??1??????????????????????????????????????????1---0-1110011?1??10000111100100011?-??--?-?-----?????-????---------?------?---?--????--?--?????---?????-0-?-???--??--??????---?----?--???11???1?1?---0?-???00??01003-?0---?----0---????1-0-100-??????????????---???0?1-10?0???-????0?110000?--???--?------?--?------------?-----?---------
	Kathemacanthus        010100100?011?-?110??-0?00----00-0-??0----?1???000??1?1??????0???????0???????????????????????????1---0-??????-?0??1?000111111100011?--?----?-----?????-????---------?------?---?--????--?--?????---?????-0-?-???--??--??????---?----?--???11???1?1?--??--???0???00?03-?0---?----0---1??-----1-0?????0?????????---???0?01{0 1}000???-?????0000000?--???--?------?--?------------?-----?---------
	Latviacanthus         00?1????00?1?1-???????0?01000100-1???1100-11???-00???????????????????????????????????????????????1---?-1??001101?????00??1?1010?????0-0-0????----???????????????----?------?---?--???????????????????????0?????????????????????????????????1?????1??????-???00??0????-???????-???---???02??-1?0???????????????---???0??110?????-????0?000000?--??????--?-?-????------------??----?---------
	Lupopsyrus            000??100?0??20???1???????1010?00?0???00?0????????????????????????????????????????????????????????1???0-10??????1??10-00111111110011?-??--?-?-----?????-????---------?------?---?--????--?--?????---?????-0-?-???--??--??????---?----?--????1?????1?---0?-0--0???-0103-?0---0----0?-????---?-??????????????????---???0?0101?0???-??????000000?--????-?--?---?--?------------?-?---?---------
	Mesacanthus           000??0???0?0100?101??--101110000-0-??0----11??00???01?1?????????????????????0????????????????????1---0-111001?0???10000111010100001?-??--?-?-----?????-????---------?------?---?--????--?--?????---?????-0-?-???--??--??????---?----?--?????1??1?1?---0?-0--0????1000-00---?----1---???-----1?0-??????????????-?-???0?1010?-???-????00000000?--???--?------?--?------------?-----?---------
	Obtusacanthus         010121000?0120-?110??-0?0?0???0??0-??0----????????????1??????????????????????????????????????????1---0-??????-?-??1?000111?01110011????--?-?-----?????-????---------?------?---?--????--?--?????---?????-0-?-???--??--??????---?----?--??????????1?--???-0--0???-??0--?0---?----0---???-----??????????????????---???0?0-01?0???-??????000000?--???--?------?--?-???--------?-----?---------
	Parexus               000??1100???10??100??-0?11000000-0-??1100-?????????0??1??????????????????????????????????????????01-10-1010010?0??10000111111110011?-??--?-?-----?????-????---------?------?---?--????--?--?????---?????-0-?-???--??--??????---?----?--????1?????1?---0?-0--0???00?03??0---?----1---???00---???-??????????????---???0?0101?0???-??????000000?--???--?------?--?---------0--?-----?---------
	Poracanthodes         0001001000101???10???-0????????0?????1101111??00?????????????????????????????????????????????????1---0-1110011????1?000111?00100011????--?-?-----?????-????---------?------?---?--?--------?????---???---0-?-???--0?--??????---?--?-?--????1??-1?1?--??--0--0?01?1003-?0---?----?---???01-0-100-??????????????---???0?1-10?????-????0?110000?--???--?------?--?------------?-----?---------
	Promesacanthus        0001?01101101?0?101??--101110000-0-??0----11???010??1?1??????????????????????1???????????????????1---0-111000001??1?000111011100001?-??--?-?-----?????-????---------?------?---?--????--?--?????---?????-0-?-???--??--??????---?----?--????????1?1?--???-0--0?1?01000-?0---?----1---???-----1?0???????????????---???0?1010?-???-????00000000?--???--?------?--?------------?-----?---------
	Ptomacanthus          ?00???1?00111???100??-0101?0001??????1100-110000???01?10??0????0????0???0?000?????????????????10?011-0-100001010??10000111011110011????----?-----??0?0---??---------?------?---?--?--------?????---???---0-?-???--0?--??????------?-?--????1??-1?1?---0--0--0?0000003??0---0----1---1????---1?0-?????1?????0??---???0?0100?0???-10??00000000?--???--?------?--?-???-----0--?-----?---------
	Diplacanthus          0101?011001010?0100??-0?00----0??0-??0--0-?????1??????1??????????????????????????????????????????00110-110100000??10000111110100011?-??----?-----?????-????---------?------?---?--?--------?????---???---0-?-???--0?--??????---?--?-?--????11????1?---0--0--0?1?0100?-?0---?----0---???---?-??????????????????---???0?0010?010?-??????110000?--???--?------?--?-???-----0--?-----?---------
	Rhadinacanthus        000??????????????????????0100?0??????0???????????????????????????????????????????????????????????????0-1?11????1??10-00111111110011????--?-?-----?????-????---------?------?---?--????--?--?????---?????-0-?-???--??--??????---?----?--????1?????1?---0?-0--0????????????????????????????????????????????????????????????0?????-???????????????????-??-?-?-????????-----??-?-?---?---------
	Tetanopsyrus          00012011001010-?110??-0?00----00-0-??10-0?010001????1?1??????????????????????????????????????????1---0-100001001??10000111000110011?-??----?-----?????-????---------?------?---?--?-----?--?????---???---0-?-???--00--??????---?--?-?--????1???1?1?---0--0--0?010100--?0---?----0---???---0-100???????????????---???0?0-10?0???-????00110000?--???--?------?--?------------?-----?---------
	Vernicomacanthus      000?????????11????????0??1000010??-??11?0????????????????????????????????????????????????????????01--0-100001??1??10-00111111110011???0--?-?-----?????-????---------?------?---?--????--?--?????---?????-0-?-???--??--??????---?----?--????1?????1?---0?-??????????03??0---?----?---?????---??????????????????---???0?0101?0???-??????000000?--????-?--?---?--?---------0--?-----?---------
	Cladodoides           110???????????-????---?-?????????????111?-11?00???1010???0000011010100001011111001101111101010001??????????????????????????????????????--?-?-----1??00-????---------?------?---?--????-----?????---?????-0-?-???--0?--20??1?---?--?-?--???????-1011--???0????????????????????????????????-?-1-0-12111000020001?????????????????-100100000000?-???0?-??-?---???0??????????--?-?????---------
	Akmonistion           1001210?0-??21-?1?1-----00----10-0-?01110-11?000?0101010?01001110101100??01111?001??110110100?0011---0-1-001101110110001001000000000-0?----?-----??000---??---------?------?---------------?????---?0----0-?-??---0?--20??1?--------0--??1?0?0-1011--01-00--0??0--10---2---?----0---1?010---1?0-021100?1020001---010110-??0010--000100000000?--???--?------?--0------------?---------------
	Cobelodus             1101?1??0-????-?1?1-----00----10-0-001110-11?00010101?1??01000111101101010111110011011011010000011---0-1-00110111011000000-00---0000-??--?-?-----1?000-????---------?------?---?--????--?--?????---?????-0-?-???--??--2??0??---?----?--????????1011--01?0???????--?0--?0---?----0---1???0-?-1?0-12110001020001---01011?-??010---000100000000?--??0--?----1-?--0------------?-----?---------
	Cladoselache          110121100-??2?-?1?1-----00----10-0-?01110-110000?0?01?10?0??0111????10???01111???????1?1?010??10?1---0-1-00110101010000100000?000000-??--?-?-----?????-????---------?------?---?--????--?--?????---?0???-0-?-???--??--????1?---?----?--???10???1?11---0?0???????--?0--?0---?----0---1???0---1-0-121100??02000?---00001?-??00??--000?00000000?--???--?----1-?--0------------?-----?---------
	Chondrenchelys        1101210?00??-1-?1?1-----00----00-0-??1100-11?00011001110?0?000110??-111??00????????????0?10?0?0011---0-1-00110100-11000000-00---000?-??--?-?-----??-?0-????---------?------?---?--????--?--?????---?????-0-?-???--??--??????---?----?--????????1?11--01?????????-??0?-?0---?----0---0????-0-??1-1211???--200??---1010?--??0-0---00?100000000?--???--?------?--0------------?-----?---------
	Helodus               11012?1?0011??-?11?---0-00----?0-0-??1110-?1???-?1101?10?00?0011????11??0?10?????????0-0?000??1??1---0-1??001???1?1??00100100000110?--?-0--?-----??-?1---???????----?------?---?--??????????????????????????????-??0???0????????????1????110???1?11?????00--0??00110--?0---?----0---???00---??1-????00??-2000?---1000?0-0-?110?-000??0000000?--???-??------?--0------------??----?---------
	Debeerius             1101210?0???-1-?1?1-----00----00-0-00101?-01?000?1001110?0?0?0111??-111?100?10??????10-0100?0?00?1---0-1-00110100011?001-01001000100-??--?-?-----?????-????---------?------?---?--????--?--?????---?????-0-?-???--??--??????---?----?--??01????1?11--01??----???--?0--?0---0----0---01010---?00-1?1?-??1-200??---10100?---01101-000100000000?--???--?------?--?------------?---------------
	Doliodus              1?0???100?????-?1??---0-?0----?0-0-??1110-11??????101010?00?00010???00???01111?00????11??01000?0????-????????????????00??1???11?????-??----?-----???00---??---------?------?---?--?--------?????---???---0-?-???--0?--20??1?------?-?--???1???-1011--??-0??????????0--?0---?----?---10010---1-0-1211010002000????0?00??????????-100?00000000?--???--?------?--0----??????--?-?-------------
	Hamiltonichthys       1101210?00?120-?110---0-00----10-0-0?1110-01?0?010101?11?00??0110??-?0??????1????????110?0001??011---0-1-000101000110001001001010110-??----?-----?????---??---------?------?---?--?--------?????---???---0-?-???--00--?0??1?------?-?--??1?0???1011--?1-????????-010--?1---?----0---1?0?0---1-0-??11????12000?---00001?-??00111-??0?00000000?--???--?------?--0------------?---------------
	Onychoselache         1101?11?0-01-0-?1?1-----00----?0-0-??1110-01?0?0?0101?1??0????11?????0???????0??????????????1????1---0-1-100101000110001001001010110???--?-?-----?????-????---------?------?---?--????--?--?????---?????-0-?-???--??--??????---?----?--??11????1?11--01-?10-????--?0--?1---??---0-?-???10---?-0-??1??????2????---000000-???0111-????00000000?--???--?------?--0------------?-----?---------
	Orthacanthus          110121????????-?1??---0-?0----10-0-001110-111000101010?1?00000110101000010111110011011111010100011---0-1-0011011??11000100?00??00-10???--?-?-----?????-????---------?------?---?--????--?--?????---?0???-0-?-???--??--????1?---?----?--????????1?11--01?1----??1-??0--?0---?----0---11?00---1-0-02111001020001---1110?0-0?0-0-0-100100000000?--??0--?------?--0------------?-----?---------
	Pucapampella          110???????????-????---?-????????????????????????????1????000001101?1100?1010011001?0?101011?00100??????????????????????????????????????--?-??----1???0-?????--------?-??????---?--????-----?????---?????-0-?-???--??--20??1?---?--?-?--??????????11--???0???????????-???????--?-??-?????--?-1-0-12?1000002000??????????????????-0001?0???????--?????????---??-0-??????????-?-?????---------
	Tamiobatis            1101??1-0-01??-?11?---0-?????????????1110-11?000??101??0?000001101010000101111?001???111101000001?---??????1???????????1??1??110???0???--?-?-----??000-????---------?------?---?--????--?--?????---?????-0-?-???--??--2??01?---?----?--????1???1011--???1????????00?-???---?----?---?????---1-0-02111001020001---??????????????-100100000000?--??0--?------?--0-????????---?--????---------
	Tristychius           1101211?0-??-?-?1?1-----00----00-0-?01110-01?0?010101010?000001101?-1000?001-0?001?????11000?10011---0-1-001101000110001001001010110-??--?-?-----?????-????---------?------?---?--????--?--?????---?????-0-?-???--??--??????---?----?--??110???1?11--01?0???0???--?0--?0---?----0---1???0---0-0-121100?112000?---010000???00111-000100000000?--???--?------?--0------------?-----?---------
	Lophosteus            ???12?101?????0?0-?????????????????????????????????????????????????????????????????????????????????????????????????????????????????????-?????????????????0???????????????????????????????????????????0????????0??????????????????????????????????1?--????0--0?11?00?1??????????????????0???????????????????????????????????????1??????101?1?????????????????????????????????-??????????????
	Dialipina             0????0?011011?0?0-01-101??????0??10??1?-00??????????1?1??????????????0???????????????????????????00110-???????????10000000-00--??11?1????1??01???????????0??10?0{0 1}?00?11???-??0????????0???01010?0????10??11??0??????1????????????????00????0?????1?---0?-10-0?1?0-?11?0--1?000???-?-???????0????????????-?????1?????0??-???0???1?????01011111-????0?10?0-1??0-?????-----0?-?--00-?1????????
	Ligulalepis           001???10??????1?0-?1-1????????????????????????????0?101010?1?011010010??00?00010011?1100011???????????????????????????????????????????????0??????10??????0??????0?0??10???-??????????????00?000?0????1?????????????????0?00??????????????????????11--???-???0???????100--?0000????????????????0-011?0010-20?????????????--??????000??0??????1??0??0?10?0-0?00-0???????????-?-?????1????????
	Meemannia             00112?????????1?0-?1-1???????????????1?-00?????000???????0?????????01????0????1??11??11??11??1????????????????????????????????????????????0?0??0????1????0??????0??0?10???????????????????0?010??????1???10??????????????????????????????????????1?--???-1111???????0?0--1?000???????????????????????????2000???????????????????000???10111110????0?11?0-??00-1??????????0-?-?????1????????
	Howqualepis           ?????0?0110112110-01-110-1100101011?11101011?1??00?11?10?0110?111???101?????0????????????111???1000110-?-???1??01110000000-00---?0110100100000000?00?11110?011000100001100-?1001001?11000?0000010010011?011001200?1?000?0?00?0011110010??1100?1101?---01-??????-1-01111--10000-?10--????101110000?1?????-2?0??1000000?----?-???100?1001011111000??0-11-0-1?000?0000-----00-?--00-?10-------
	Kentuckia             0011????11????110-01?110-11001010?1??10--0111100?00111101011001111101011010000100111110-?1110111000??????????????????????0?????????????11?01010?00001111???0???00101001100??10010010111?001?000?0??0?1?????????????????00????????????????????????11?????-1??00???0??111--10000-??0--0???-011100?011?0010-20001??0?????-????????100010010111110?0?00-11-0-1?00020000?????00-???????10-------
	Mimipiscis            00112010110112110-01-110-11001010111110-00111100000111101011001111101011001000100111110001110111000110-0----1-001110000000-00---001101001000000000001101100011000100001100-?10010010111000100001001011000110002001110000000000010110010101100011011---01-110000-1-01101?-10000-?10?-?101-0111000011??010-20001100000?0----?-0-010001001011111000000-11-0-1?00010000-----00-?--00--10-------
	Moythomasia           00112010110112110-01-11?-1100101011?110-00111100000111101011001111101011001000100111110001110111000110-0----1-001110000000-00---001101001000000000001111100011000100001100-?10010010111000100001001011{0 1}00110002001??0000000000011110010101100011011---01-110?00-10011?1--10000-?10--?101-0111000011??010-200011000000?----1-?-?10001001011111000??0-11-0-1?00010000-----00-?--00--10-------
	Osorioichthys         00?120?0????1?110-01-11?-1100101011??1???0??????????1????????????????????????????????????????????00110-??????????????00??0-00---????0100???000?00????????0?011000100?101????1001??1?1100???0000?00?0?10??110?02?????00????????????10?10?????0????11--???-1??00??1???1??--1?000-?10--?1??-0?1??????????????????100???0??---?????1?????01011111??0??0-1??0-??000?0000-----00-?--00-?10-------
	Cheirolepis           00012010101012110-01-110-1100101011??10-0011?10000?11?10??????11????10?????00??00????????1???????00110-?????1???1010000000-00---001?000--1?100000?0??10100?01000100001110--?10010010{0 1}002?0?0000100100100011000200?11000?????0?001?{0 1}00101?1100?11?11---01-110?00-1001110--10000-?10--????-0111000????????-?????1000000?----?0???100??0010111110?0??0-11-0-1100-10000-----00-?--00-?10-------
	Achoania              00112?????????1?0-????10??????????????1?1???????0?011010?1??00100???1??????0?????????????1???????00?1???????????1????????????????????0????11???0?1?????00?0???10???01?????????0????100?????1010???1??111?10101011011??0011???01010??0????1???1??311--???-1??1???????3??--10000?????????11010??000?11????????????????????????????00???01011111010??0?1??0-??00?0?????????00-?--????1????????
	Guiyu                 001120101101121?0-01-110-1100101010??11-10?????000011?10?1???01001??10?1???00????????????1???????001110?--?-1?????1??001?1000100?11?10001?1110001?????00000010001000100110-?001100000000?001000?0?10?1111110010110111?0010???0100011?00???01?1??311--???-11-????1-011?0--10000???0--????10101?00??11????-?????100?????0-00?0???000???01011111000??0-10-0-0?00-?00001000000-?--00-?110000000
	Psarolepis            00112?101001?21?0-01-?10-????????????11?10?????000011010?1?10010011?10?1?0?00?1001???100011??????00?1??????-1??01?????01?10?0100?????0001?11?0001100??000000??10???0100?10-??1010??1110010110000?010?1111101010110111100100??01000??0{0 1}000101?1??311--???-111110??0??3?1--?0000???0--????10101?000111??10-20???1?00????0?0??????0000??010111110100?0-10-0-0?0010?????????00-?--00-?1????????
	Onychodus             00112010010012100-01-111-1100?01010?1110101110??00?11?10111?001001-?1011???00?1001???????111?????00110-0----1-000?10000000-00---011?100--1111000000?0?010??000001010?10110-?00101101000011110?100011010111100101101111001000?01000011100001011?1311---00-0--01?-1-003?1--10000??1100?1?110101-00??????1?-?????1?0-????----?0101100?1001011111010??0-10-0-0?001?0000-----00-?--00-?110000000
	Styloichthys          00112?101101?2100-01-11?-????????????11??0?????000011110?1?1001101?01011?00?0?1101?????0?1100101000110-0----1-000-???????0???????????0?11?11111??111?001000???0????00?0110-??1?0010??00110111200?101?101?100100110??1110110??00011??111110???0??211--???-11110??????0?1--?0000???0--????1?10??000111?0??-200011?0-????-????????10001?010111111??0?0?10-0-0?00100???-----00-?--00-?1????????
	Osteolepis            00112010110112100-01-11?-1100101010??10-0011?????0011110?1?10011011?1011?00?0011?1111??0?11?0101000110-???????????10000000-00---?11100?1011-1??0?011?0020100001-1010000110-?00-???????????????1?????11???11???1?????111010001000000111111?1010?1111---00-10-10?-1-000?1--10000??1111?1?1-1101?00010-?0??-20?0?0?0???0?----?01?1100010010111110020?0-1?-0-0?00?00000-----00-?--00-?110000000
	Kenichthys            00112?101101??100-01-11?-??00101010??10--0?????000011??0?1?100110???1011????0??11????????11??????00110-0----1-000-???????0??????????00110?11111010????020?0??0111010010110-?011001000001101112100101?1000111001110??111010???000010??1???????0??111--???-1??10???-0?011--10000???0-????1-1101??0??0-???????????????????????????100?1?01011111001??0?1?-0-0?00??0000-----00-?--00??1????????
	Miguashaia            0??120??010112100-01-111-1????01?10??10-0?1??0??00?11?1???????1??????????????????????????????????00110-???????????10???000???--???1??00--1??1--00??????????000?010?0?10110-?00?0110?0?-??11?021??0?1?100011110211?1110??1?????????01??0???101????1?---00-1??00??1-0?0??--10000???100???1-1?01?00??????????????1?0???0?----?00?0?????0010111111????0-10-0-0?00-?0000-----00-?--00??10----0-0
	Powichthys            00112?10110112100-01-11?-1100?0101???11??0?????000011110?111001101??101??0?00??10????????1110?01000110-??????????????????0??????????00111?0111111011?0010110001110101101????0?10??00000110111100010??1010101000110??1110110?101101011111101??0??211--???-10-1????-0?011--10000?????????111101?00010-00??-200010?????0??????????10001?01011111000110-10?0-0?00111000-----00-?--????1????????
	Eusthenopteron        00112010010112100-01-110-11001010101110-0011100000011110111100110110101100000?1111111100?1110101000110-0------000-10-00000-00---0111001--11-11?0?01100020?00001-1010000110-?00-??000000??????21?????1????11???1?????1110100010000001111110101011111---00-0--000-1-00301--100010?11010111-1101000010--011-20001000-0000----1010110001001011111002000-10-0-0?00?10000-----00-?--00-1110000000
	Glyptolepis           0011201?010010100-010111-1100101010111101011100000011110?11000111???1011?1?001?10???0????1???????0011000------001?10-00000-00---0111001-011010111011??110?00??00???01?0110-?00101000??0?111111100?011101011?00011?111?101000100101010111??10??11211--???-???00?-1-00111--10010-?0110011111101000011-00????????000-110?----10111100?1001011111000110-10-0-0?00101000-----00-?--00-0110000000
	Gogonasus             001120100101?2100-01-110-1101?010101?10-0011100000011110111010110110101100000??1111?1????1110101000110-?????????0?????0??0??????0?1??0110?1-11?0?01100020100001-1010000110-?00-??000000??????21?????1????1????1?????111010001000000?11111?101011111--??0-1?-10?-1-0?001?-100010?1101?1?1-1101000010-?010-20001000-00??-?--?????10001001011111002010-10-0-0?00100000-----00-?--00?1110000000
	Diabolepis            00112?????????1?0-?1-1???????????????10-00?????000011?10?0?100110???101??0?00?1??11??????11?????????????????????????????????????????-00???011??--0????01011?001110?0010???????1????000?11011110?11???100-11000210???1110?00?010111???????????0??011--???-10-1???????011--10000?????????1-1101000010-????-200????????????????????0001?010111110010?0?10?0-0?001???????????0-?-?????1????????
	Porolepis             00112010110112100-01-110-110?101010?11101011100000011110?11?0011011?1011?0000??101??1????111??01?00110-0----1-000?10000000-00---?11?001101110??110???0010100??00???0??0110-????0???0000?111111100?0111?1011??0011?1111101?00???1???111???010??11211---00-10-10?-1-000?1--?00100??110?11111101000011-????-20???000??10?----?0???100010010111110001?0-10-0-0?00101000-----00-?--00-01????????
	Youngolepis           00112?101101?2100-01-11?-?????0101???11??011???000011110?011001101101011?0000011011111?001110101000110-0----1-000-???????0??????????00111?011111101000010?1?0011???0010110-?011001000001101111001101?1000101100110??1110110?1101{0 1}1??111110???0?1211--???-10-10???-0?011--10000???0--???111101?00010-001?-200010????????????????100010010111110000?0?10-0-0?0010?000-----00-?--????1????????
	Qilinyu               ?0?1?1????????0?0-01-111-00---0100-??1??????????????1????????????????????????????????????????????000010???????????1??00??1???010????-?????0?101????????????2???00-000-011-00?01???00001????-----000??00-?0----?????????????0??????0??00?????0????1?00????????0??????300--1?0000?10--0????0?-??????????????????010???????0-???????????01111000?????1-0?0100000???1111000010000100-?1?1110101
	Silurolepis           ??????????????0??-???????????????????????????????????????????????????????????????????????????????000?10?????????????????????????????????????????????????????????????????????????????????????????????????????????????????????????????????????????????????????????????30?????????????????????????????????????????????????????????????????????????????????????????????1000010????????111?10101

;

END;
BEGIN NOTES;

	SUT   TAXON = 1 NAME = color INTEGER = -1;
	SUT   TAXON = 2 NAME = color INTEGER = -1;
	SUT   TAXON = 3 NAME = color INTEGER = -1;
	SUT   TAXON = 4 NAME = color INTEGER = -1;
	SUT   TAXON = 5 NAME = color INTEGER = -1;
	SUT   TAXON = 6 NAME = color INTEGER = -1;
	SUT   TAXON = 7 NAME = color INTEGER = -1;
	SUT   TAXON = 8 NAME = color INTEGER = -1;
	SUT   TAXON = 9 NAME = color INTEGER = -1;
	SUT   TAXON = 10 NAME = color INTEGER = -1;
	SUT   TAXON = 11 NAME = color INTEGER = -1;
	SUT   TAXON = 12 NAME = color INTEGER = -1;
	SUT   TAXON = 13 NAME = color INTEGER = -1;
	SUT   TAXON = 14 NAME = color INTEGER = -1;
	SUT   TAXON = 15 NAME = color INTEGER = -1;
	SUT   TAXON = 16 NAME = color INTEGER = -1;
	SUT   TAXON = 17 NAME = color INTEGER = -1;
	SUT   TAXON = 18 NAME = color INTEGER = -1;
	SUT   TAXON = 19 NAME = color INTEGER = -1;
	SUT   TAXON = 20 NAME = color INTEGER = -1;
	SUT   TAXON = 21 NAME = color INTEGER = -1;
	SUT   TAXON = 22 NAME = color INTEGER = -1;
	SUT   TAXON = 23 NAME = color INTEGER = -1;
	SUT   TAXON = 24 NAME = color INTEGER = -1;
	SUT   TAXON = 25 NAME = color INTEGER = -1;
	SUT   TAXON = 26 NAME = color INTEGER = -1;
	SUT   TAXON = 27 NAME = color INTEGER = -1;
	SUT   TAXON = 28 NAME = color INTEGER = -1;
	SUT   TAXON = 29 NAME = color INTEGER = -1;
	SUT   TAXON = 30 NAME = color INTEGER = -1;
	SUT   TAXON = 31 NAME = color INTEGER = -1;
	SUT   TAXON = 32 NAME = color INTEGER = -1;
	SUT   TAXON = 33 NAME = color INTEGER = -1;
	SUT   TAXON = 34 NAME = color INTEGER = -1;
	SUT   TAXON = 35 NAME = color INTEGER = -1;
	SUT   TAXON = 36 NAME = color INTEGER = -1;
	SUT   TAXON = 37 NAME = color INTEGER = -1;
	SUT   TAXON = 38 NAME = color INTEGER = -1;
	SUT   TAXON = 39 NAME = color INTEGER = -1;
	SUT   TAXON = 40 NAME = color INTEGER = -1;
	SUT   TAXON = 41 NAME = color INTEGER = -1;
	SUT   TAXON = 42 NAME = color INTEGER = -1;
	SUT   TAXON = 43 NAME = color INTEGER = -1;
	SUT   TAXON = 44 NAME = color INTEGER = -1;
	SUT   TAXON = 45 NAME = color INTEGER = -1;
	SUT   TAXON = 46 NAME = color INTEGER = -1;
	SUT   TAXON = 47 NAME = color INTEGER = -1;
	SUT   TAXON = 48 NAME = color INTEGER = -1;
	SUT   TAXON = 49 NAME = color INTEGER = -1;
	SUT   TAXON = 50 NAME = color INTEGER = -1;
	SUT   TAXON = 51 NAME = color INTEGER = -1;
	SUT   TAXON = 52 NAME = color INTEGER = -1;
	SUT   TAXON = 53 NAME = color INTEGER = -1;
	SUT   TAXON = 54 NAME = color INTEGER = -1;
	SUT   TAXON = 55 NAME = color INTEGER = -1;
	SUT   TAXON = 56 NAME = color INTEGER = -1;
	SUT   TAXON = 57 NAME = color INTEGER = -1;
	SUT   TAXON = 58 NAME = color INTEGER = -1;
	SUT   TAXON = 59 NAME = color INTEGER = -1;
	SUT   TAXON = 60 NAME = color INTEGER = -1;
	SUT   TAXON = 61 NAME = color INTEGER = -1;
	SUT   TAXON = 62 NAME = color INTEGER = -1;
	SUT   TAXON = 63 NAME = color INTEGER = -1;
	SUT   TAXON = 64 NAME = color INTEGER = -1;
	SUT   TAXON = 65 NAME = color INTEGER = -1;
	SUT   TAXON = 66 NAME = color INTEGER = -1;
	SUT   TAXON = 67 NAME = color INTEGER = -1;
	SUT   TAXON = 68 NAME = color INTEGER = -1;
	SUT   TAXON = 69 NAME = color INTEGER = -1;
	SUT   TAXON = 70 NAME = color INTEGER = -1;
	SUT   TAXON = 71 NAME = color INTEGER = -1;
	SUT   TAXON = 72 NAME = color INTEGER = -1;
	SUT   TAXON = 73 NAME = color INTEGER = -1;
	SUT   TAXON = 74 NAME = color INTEGER = -1;
	SUT   TAXON = 75 NAME = color INTEGER = -1;
	SUT   TAXON = 76 NAME = color INTEGER = -1;
	SUT   TAXON = 77 NAME = color INTEGER = -1;
	SUT   TAXON = 78 NAME = color INTEGER = -1;
	SUT   TAXON = 79 NAME = color INTEGER = -1;
	SUT   TAXON = 80 NAME = color INTEGER = -1;
	SUT   TAXON = 81 NAME = color INTEGER = -1;
	SUT   TAXON = 82 NAME = color INTEGER = -1;
	SUT   TAXON = 83 NAME = color INTEGER = -1;
	SUT   TAXON = 84 NAME = color INTEGER = -1;
	SUT   TAXON = 85 NAME = color INTEGER = -1;
	SUT   TAXON = 86 NAME = color INTEGER = -1;
	SUT   TAXON = 87 NAME = color INTEGER = -1;
	SUT   TAXON = 88 NAME = color INTEGER = -1;
	SUT   TAXON = 89 NAME = color INTEGER = -1;
	SUT   TAXON = 90 NAME = color INTEGER = -1;
	SUT   TAXON = 91 NAME = color INTEGER = -1;
	SUT   TAXON = 92 NAME = color INTEGER = -1;
	SUT   TAXON = 93 NAME = color INTEGER = -1;
	SUT   TAXON = 94 NAME = color INTEGER = -1;
	SUT   TAXON = 95 NAME = color INTEGER = -1;
	SUT   TAXON = 96 NAME = color INTEGER = -1;
	SUT   TAXON = 97 NAME = color INTEGER = -1;
	SUT   TAXON = 98 NAME = color INTEGER = -1;
	SUT   TAXON = 99 NAME = color INTEGER = -1;
	SUT   TAXON = 100 NAME = color INTEGER = -1;
	SUT   TAXON = 101 NAME = color INTEGER = -1;
	SUT   TAXON = 102 NAME = color INTEGER = -1;
	SUT   TAXON = 103 NAME = color INTEGER = -1;

	SU  C = 1 N = color I = -1;

	SU  C = 2 N = color I = -1;

	SU  C = 3 N = color I = -1;

	SU  C = 4 N = color I = -1;

	SU  C = 5 N = color I = -1;

	SU  C = 6 N = color I = -1;

	SU  C = 7 N = color I = -1;

	SU  C = 8 N = color I = -1;

	SU  C = 9 N = color I = -1;

	SU  C = 10 N = color I = -1;

	SU  C = 11 N = color I = -1;

	SU  C = 12 N = color I = -1;

	SU  C = 13 N = color I = -1;

	SU  C = 14 N = color I = -1;

	SU  C = 15 N = color I = -1;

	SU  C = 16 N = color I = -1;

	SU  C = 17 N = color I = -1;

	SU  C = 18 N = color I = -1;

	SU  C = 19 N = color I = -1;

	SU  C = 20 N = color I = -1;

	SU  C = 21 N = color I = -1;

	SU  C = 22 N = color I = -1;

	SU  C = 23 N = color I = -1;

	SU  C = 24 N = color I = -1;

	SU  C = 25 N = color I = -1;

	SU  C = 26 N = color I = -1;

	SU  C = 27 N = color I = -1;

	SU  C = 28 N = color I = -1;

	SU  C = 29 N = color I = -1;

	SU  C = 30 N = color I = -1;

	SU  C = 31 N = color I = -1;

	SU  C = 32 N = color I = -1;

	SU  C = 33 N = color I = -1;

	SU  C = 34 N = color I = -1;

	SU  C = 35 N = color I = -1;

	SU  C = 36 N = color I = -1;

	SU  C = 37 N = color I = -1;

	SU  C = 38 N = color I = -1;

	SU  C = 39 N = color I = -1;

	SU  C = 40 N = color I = -1;

	SU  C = 41 N = color I = -1;

	SU  C = 42 N = color I = -1;

	SU  C = 43 N = color I = -1;

	SU  C = 44 N = color I = -1;

	SU  C = 45 N = color I = -1;

	SU  C = 46 N = color I = -1;

	SU  C = 47 N = color I = -1;

	SU  C = 48 N = color I = -1;

	SU  C = 49 N = color I = -1;

	SU  C = 50 N = color I = -1;

	SU  C = 51 N = color I = -1;

	SU  C = 52 N = color I = -1;

	SU  C = 53 N = color I = -1;

	SU  C = 54 N = color I = -1;

	SU  C = 55 N = color I = -1;

	SU  C = 56 N = color I = -1;

	SU  C = 57 N = color I = -1;

	SU  C = 58 N = color I = -1;

	SU  C = 59 N = color I = -1;

	SU  C = 60 N = color I = -1;

	SU  C = 61 N = color I = -1;

	SU  C = 62 N = color I = -1;

	SU  C = 63 N = color I = -1;
	TEXT   TAXON = 33 CHARACTER = 63 TEXT = 'coded as "1" in previous version (cc Davis et al)';

	SU  C = 64 N = color I = -1;

	SU  C = 65 N = color I = -1;

	SU  C = 66 N = color I = -1;

	SU  C = 67 N = color I = -1;

	SU  C = 68 N = color I = -1;

	SU  C = 69 N = color I = -1;

	SU  C = 70 N = color I = -1;

	SU  C = 71 N = color I = -1;

	SU  C = 72 N = color I = -1;

	SU  C = 73 N = color I = -1;

	SU  C = 74 N = color I = -1;

	SU  C = 75 N = color I = -1;

	SU  C = 76 N = color I = -1;

	SU  C = 77 N = color I = -1;

	SU  C = 78 N = color I = -1;

	SU  C = 79 N = color I = -1;

	SU  C = 80 N = color I = -1;

	SU  C = 81 N = color I = -1;

	SU  C = 82 N = color I = -1;

	SU  C = 83 N = color I = -1;

	SU  C = 84 N = color I = -1;

	SU  C = 85 N = color I = -1;

	SU  C = 86 N = color I = -1;

	SU  C = 87 N = color I = -1;

	SU  C = 88 N = color I = -1;

	SU  C = 89 N = color I = -1;

	SU  C = 90 N = color I = -1;

	SU  C = 91 N = color I = -1;

	SU  C = 92 N = color I = -1;

	SU  C = 93 N = color I = -1;

	SU  C = 94 N = color I = -1;

	SU  C = 95 N = color I = -1;

	SU  C = 96 N = color I = -1;

	SU  C = 97 N = color I = -1;

	SU  C = 98 N = color I = -1;

	SU  C = 99 N = color I = -1;

	SU  C = 100 N = color I = -1;

	SU  C = 101 N = color I = -1;

	SU  C = 102 N = color I = -1;

	SU  C = 103 N = color I = -1;

	SU  C = 104 N = color I = -1;

	SU  C = 105 N = color I = -1;

	SU  C = 106 N = color I = -1;

	SU  C = 107 N = color I = -1;

	SU  C = 108 N = color I = -1;

	SU  C = 109 N = color I = -1;

	SU  C = 110 N = color I = -1;

	SU  C = 111 N = color I = -1;

	SU  C = 112 N = color I = -1;

	SU  C = 113 N = color I = -1;

	SU  C = 114 N = color I = -1;

	SU  C = 115 N = color I = -1;

	SU  C = 116 N = color I = -1;

	SU  C = 117 N = color I = -1;

	SU  C = 118 N = color I = -1;

	SU  C = 119 N = color I = -1;

	SU  C = 120 N = color I = -1;

	SU  C = 121 N = color I = -1;

	SU  C = 122 N = color I = -1;

	SU  C = 123 N = color I = -1;

	SU  C = 124 N = color I = -1;

	SU  C = 125 N = color I = -1;

	SU  C = 126 N = color I = -1;

	SU  C = 127 N = color I = -1;

	SU  C = 128 N = color I = -1;

	SU  C = 129 N = color I = -1;

	SU  C = 130 N = color I = -1;

	SU  C = 131 N = color I = -1;

	SU  C = 132 N = color I = -1;

	SU  C = 133 N = color I = -1;

	SU  C = 134 N = color I = -1;

	SU  C = 135 N = color I = -1;

	SU  C = 136 N = color I = -1;

	SU  C = 137 N = color I = -1;

	SU  C = 138 N = color I = -1;

	SU  C = 139 N = color I = -1;

	SU  C = 140 N = color I = -1;

	SU  C = 141 N = color I = -1;

	SU  C = 142 N = color I = -1;

	SU  C = 143 N = color I = -1;

	SU  C = 144 N = color I = -1;

	SU  C = 145 N = color I = -1;

	SU  C = 146 N = color I = -1;

	SU  C = 147 N = color I = -1;

	SU  C = 148 N = color I = -1;

	SU  C = 149 N = color I = -1;

	SU  C = 150 N = color I = -1;

	SU  C = 151 N = color I = -1;

	SU  C = 152 N = color I = -1;

	SU  C = 153 N = color I = -1;

	SU  C = 154 N = color I = -1;

	SU  C = 155 N = color I = -1;

	SU  C = 156 N = color I = -1;

	SU  C = 157 N = color I = -1;

	SU  C = 158 N = color I = -1;

	SU  C = 159 N = color I = -1;

	SU  C = 160 N = color I = -1;

	SU  C = 161 N = color I = -1;

	SU  C = 162 N = color I = -1;

	SU  C = 163 N = color I = -1;

	SU  C = 164 N = color I = -1;

	SU  C = 165 N = color I = -1;

	SU  C = 166 N = color I = -1;

	SU  C = 167 N = color I = -1;

	SU  C = 168 N = color I = -1;

	SU  C = 169 N = color I = -1;

	SU  C = 170 N = color I = -1;

	SU  C = 171 N = color I = -1;

	SU  C = 172 N = color I = -1;

	SU  C = 173 N = color I = -1;

	SU  C = 174 N = color I = -1;

	SU  C = 175 N = color I = -1;

	SU  C = 176 N = color I = -1;

	SU  C = 177 N = color I = -1;

	SU  C = 178 N = color I = -1;

	SU  C = 179 N = color I = -1;

	SU  C = 180 N = color I = -1;

	SU  C = 181 N = color I = -1;

	SU  C = 182 N = color I = -1;

	SU  C = 183 N = color I = -1;

	SU  C = 184 N = color I = -1;

	SU  C = 185 N = color I = -1;

	SU  C = 186 N = color I = -1;

	SU  C = 187 N = color I = -1;

	SU  C = 188 N = color I = -1;

	SU  C = 189 N = color I = -1;

	SU  C = 190 N = color I = -1;

	SU  C = 191 N = color I = -1;

	SU  C = 192 N = color I = -1;
	TEXT   TAXON = 33 CHARACTER = 192 TEXT = from_0_to_?;
	TEXT   TAXON = 34 CHARACTER = 192 TEXT = from_?_to_0;

	SU  C = 193 N = color I = -1;

	SU  C = 194 N = color I = -1;

	SU  C = 195 N = color I = -1;

	SU  C = 196 N = color I = -1;

	SU  C = 197 N = color I = -1;

	SU  C = 198 N = color I = -1;

	SU  C = 199 N = color I = -1;

	SU  C = 200 N = color I = -1;

	SU  C = 201 N = color I = -1;

	SU  C = 202 N = color I = -1;

	SU  C = 203 N = color I = -1;

	SU  C = 204 N = color I = -1;

	SU  C = 205 N = color I = -1;

	SU  C = 206 N = color I = -1;

	SU  C = 207 N = color I = -1;

	SU  C = 208 N = color I = -1;

	SU  C = 209 N = color I = -1;

	SU  C = 210 N = color I = -1;

	SU  C = 211 N = color I = -1;

	SU  C = 212 N = color I = -1;

	SU  C = 213 N = color I = -1;

	SU  C = 214 N = color I = -1;

	SU  C = 215 N = color I = -1;

	SU  C = 216 N = color I = -1;

	SU  C = 217 N = color I = -1;

	SU  C = 218 N = color I = -1;

	SU  C = 219 N = color I = -1;

	SU  C = 220 N = color I = -1;

	SU  C = 221 N = color I = -1;

	SU  C = 222 N = color I = -1;

	SU  C = 223 N = color I = -1;

	SU  C = 224 N = color I = -1;

	SU  C = 225 N = color I = -1;

	SU  C = 226 N = color I = -1;

	SU  C = 227 N = color I = -1;

	SU  C = 228 N = color I = -1;

	SU  C = 229 N = color I = -1;

	SU  C = 230 N = color I = -1;

	SU  C = 231 N = color I = -1;

	SU  C = 232 N = color I = -1;

	SU  C = 233 N = color I = -1;

	SU  C = 234 N = color I = -1;

	SU  C = 235 N = color I = -1;

	SU  C = 236 N = color I = -1;

	SU  C = 237 N = color I = -1;

	SU  C = 238 N = color I = -1;

	SU  C = 239 N = color I = -1;

	SU  C = 240 N = color I = -1;

	SU  C = 241 N = color I = -1;

	SU  C = 242 N = color I = -1;

	SU  C = 243 N = color I = -1;

	SU  C = 244 N = color I = -1;

	SU  C = 245 N = color I = -1;

	SU  C = 246 N = color I = -1;

	SU  C = 247 N = color I = -1;

	SU  C = 248 N = color I = -1;

	SU  C = 249 N = color I = -1;

	SU  C = 250 N = color I = -1;
	TEXT   TAXON = 81 CHARACTER = 250 TEXT = 'from ???? to 10-1';

	SU  C = 251 N = color I = -1;

	SU  C = 252 N = color I = -1;

	SU  C = 253 N = color I = -1;

	SU  C = 254 N = color I = -1;

	SU  C = 255 N = color I = -1;

	SU  C = 256 N = color I = -1;

	SU  C = 257 N = color I = -1;

	SU  C = 258 N = color I = -1;

	SU  C = 259 N = color I = -1;

	SU  C = 260 N = color I = -1;

	SU  C = 261 N = color I = -1;

	SU  C = 262 N = color I = -1;

	SU  C = 263 N = color I = -1;

	SU  C = 264 N = color I = -1;

	SU  C = 265 N = color I = -1;

	SU  C = 266 N = color I = -1;

	SU  C = 267 N = color I = -1;

	SU  C = 268 N = color I = -1;

	SU  C = 269 N = color I = -1;

	SU  C = 270 N = color I = -1;

	SU  C = 271 N = color I = -1;

	SU  C = 272 N = color I = -1;

	SU  C = 273 N = color I = -1;

	SU  C = 274 N = color I = -1;

	SU  C = 275 N = color I = -1;

	SU  C = 276 N = color I = -1;

	SU  C = 277 N = color I = -1;

	SU  C = 278 N = color I = -1;

	SU  C = 279 N = color I = -1;

	SU  C = 280 N = color I = -1;

	SU  C = 281 N = color I = -1;

	SU  C = 282 N = color I = -1;

	SU  C = 283 N = color I = -1;

	SU  C = 284 N = color I = -1;

	SU  C = 285 N = color I = -1;

	SU  C = 286 N = color I = -1;

	SU  C = 287 N = color I = -1;

	SU  C = 288 N = color I = -1;

	SU  C = 289 N = color I = -1;

	SU  C = 290 N = color I = -1;

	SU  C = 291 N = color I = -1;

	SU  C = 292 N = color I = -1;

	SU  C = 293 N = color I = -1;

	SU  C = 294 N = color I = -1;

	SU  C = 295 N = color I = -1;

	SU  C = 296 N = color I = -1;

	SU  C = 297 N = color I = -1;

	SU  C = 298 N = color I = -1;

	SU  C = 299 N = color I = -1;

	SU  C = 300 N = color I = -1;

	SU  C = 301 N = color I = -1;

	SU  C = 302 N = color I = -1;

	SU  C = 303 N = color I = -1;

	SU  C = 304 N = color I = -1;

	SU  C = 305 N = color I = -1;

	SU  C = 306 N = color I = -1;

	SU  C = 307 N = color I = -1;

	SU  C = 308 N = color I = -1;

	SU  C = 309 N = color I = -1;

	SU  C = 310 N = color I = -1;

	SU  C = 311 N = color I = -1;

	SU  C = 312 N = color I = -1;

	SU  C = 313 N = color I = -1;

	SU  C = 314 N = color I = -1;

	SU  C = 315 N = color I = -1;

	SU  C = 316 N = color I = -1;

	SU  C = 317 N = color I = -1;

	SU  C = 318 N = color I = -1;

	SU  C = 319 N = color I = -1;

	SU  C = 320 N = color I = -1;

	SU  C = 321 N = color I = -1;

	SU  C = 322 N = color I = -1;

	SU  C = 323 N = color I = -1;

	SU  C = 324 N = color I = -1;

	SU  C = 325 N = color I = -1;

	SU  C = 326 N = color I = -1;

	SU  C = 327 N = color I = -1;

	SU  C = 328 N = color I = -1;

	SU  C = 329 N = color I = -1;

	SU  C = 330 N = color I = -1;

	SU  C = 331 N = color I = -1;

	SU  C = 332 N = color I = -1;

	SU  C = 333 N = color I = -1;

	SU  C = 334 N = color I = -1;

	SU  C = 335 N = color I = -1;

	SU  C = 336 N = color I = -1;

	SU  C = 337 N = color I = -1;

	SU  C = 338 N = color I = -1;

	SU  C = 339 N = color I = -1;

	SU  C = 340 N = color I = -1;

	SU  C = 341 N = color I = -1;

	SU  C = 342 N = color I = -1;

	SU  C = 343 N = color I = -1;

	SU  C = 344 N = color I = -1;

	SU  C = 345 N = color I = -1;

	SU  C = 346 N = color I = -1;

	SU  C = 347 N = color I = -1;

	SU  C = 348 N = color I = -1;

	SU  C = 349 N = color I = -1;

	SU  C = 350 N = color I = -1;

	SU  C = 351 N = color I = -1;

	SU  C = 352 N = color I = -1;

	SU  C = 353 N = color I = -1;

	SU  C = 354 N = color I = -1;

	SU  C = 355 N = color I = -1;

	SU  C = 356 N = color I = -1;

	SU  C = 357 N = color I = -1;

	SU  C = 358 N = color I = -1;

	SU  C = 359 N = color I = -1;

	SU  C = 360 N = color I = -1;

	SU  C = 361 N = color I = -1;

	SU  C = 362 N = color I = -1;

	SU  C = 363 N = color I = -1;

	SU  C = 364 N = color I = -1;

	SU  C = 365 N = color I = -1;

	SU  C = 366 N = color I = -1;

	SU  C = 367 N = color I = -1;

	SU  C = 368 N = color I = -1;

	SU  C = 369 N = color I = -1;

	AN T = 1 C = 2  A = 0 DC = 2014.10.26.20.7.17 DM = 2014.10.26.20.8.7 ID = 01494c5a75621 I = _ TF = (CM '1 (absent) in Dupret et al. (2014)') ;

	AN T = 33 C = 54  A = 0 DC = 2014.10.27.10.10.32 DM = 2014.10.27.10.10.32 ID = 01494f5e7b043 I = _ TF = (CM ) ;

END;

BEGIN LABELS;
	TAXAGROUPLABEL Both_Included COLOR = (RGB 1 0.63529412 0.78039216) ;
	TAXAGROUPLABEL Only_in_Long2014 COLOR = (RGB 0.83529412 0.86666667 1) ;
	TAXAGROUPLABEL GFB2015 COLOR = (RGB 0.90196078 1 0.83529412) ;
	TAXAGROUPLABEL Added COLOR = (RGB 0.92156863 1 0.8) ;
	TAXAGROUPLABEL BothIncluded COLOR = (RGB 0.96078431 0.8 1) ;
	TAXAGROUPLABEL Excluded_by_Long2014 COLOR = (RGB 0.2 0.52156863 1) ;

	CHARGROUPLABEL GFB2015_added COLOR = (RGB 0.92156863 0.6 1) ;
	CHARGROUPLABEL 'Matrix in file "Dupret_SI_data_matrix_NDE_revision.nex"';
	CHARGROUPLABEL NotIncludedByGFB2015 COLOR = (RGB 0.53333333 0.53333333 0.53333333) ;
	CHARGROUPLABEL split_into_two_in_GFB2015 COLOR = (RGB 1 0.73333333 0.83921569) ;
	CHARGROUPLABEL Included_by_GFB2015 COLOR = (RGB 0.8 1 0.8) ;
	CHARGROUPLABEL DeletedHere COLOR = (RGB 0.83529412 0.96862745 1) ;
	CHARGROUPLABEL Newaddedfrom_split COLOR = (RGB 1 0.92156863 0.8) ;
	CHARGROUPLABEL Gelis_tobe_deleted COLOR = (RGB 1 1 0.50196078) ;
	CHARGROUPLABEL To_be_deleted_when_combined COLOR = (RGB 1 0.76078431 0.70196078) ;
	CHARGROUPLABEL Newly_added_for_Qilinyu COLOR = (RGB 1 0.03529412 0.41960784) ;


END;

BEGIN ASSUMPTIONS;
	OPTIONS DEFTYPE = UNORD POLYTCOUNT = MINSTEPS;
	TYPESET * UNTITLED   =  unord:  1 -  379;

	EXSET * UNTITLED  = ;

END;

BEGIN MESQUITECHARMODELS;
	ProbModelSet * UNTITLED   =  'Mk1 (est.)':  1 -  379;
END;

Begin MESQUITE;
		MESQUITESCRIPTVERSION 2;
		TITLE AUTO;
		tell ProjectCoordinator;
		timeSaved 1561618863094;
		getEmployee #mesquite.minimal.ManageTaxa.ManageTaxa;
		tell It;
			setID 0 8464539481286941188;
			tell It;
				setDefaultOrder  0 1 77 60 80 81 5 66 82 85 83 28 50 52 86 87 20 95 120 47 24 9 89 88 19 41 91 90 84 4 10 69 7 71 43 31 27 44 70 2 6 8 11 12 17 21 30 32 36 39 42 45 48 51 53 56 61 62 64 67 25 93 74 78 15 3 18 16 14 38 22 26 37 58 59 68 73 75 99 23 49 100 40 46 54 55 97 13 92 35 65 57 72 96 98 101 102 29 33 34 94 63 79 103 104;
				attachments ;
			endTell;
		endTell;
		getEmployee #mesquite.charMatrices.ManageCharacters.ManageCharacters;
		tell It;
			setID 0 2945879638180203702;
			tell It;
				setDefaultOrder  0 1 2 3 4 6 7 8 9 10 11 12 13 14 15 16 17 18 19 20 21 22 23 24 25 26 27 28 29 30 31 32 33 34 35 36 37 38 39 40 41 42 45 46 47 48 49 50 51 52 53 54 55 56 57 58 59 60 61 62 63 64 65 66 67 68 69 70 73 73 74 75 79 94 77 78 80 81 82 83 84 85 86 87 88 89 90 91 92 96 97 98 99 100 101 108 109 110 111 111 111 111 112 113 114 115 116 117 118 119 120 121 126 127 128 129 131 132 132 132 133 134 135 136 137 138 139 140 141 142 143 144 202 146 147 149 150 152 153 158 167 186 188 207 208 228 233 237 239 240 245 246 247 145 148 154 155 156 157 159 160 161 162 163 164 165 166 168 169 170 171 172 173 177 178 179 180 181 182 183 184 185 187 189 190 191 192 193 194 195 196 197 198 199 200 201 203 204 205 206 209 210 211 212 213 214 215 216 217 218 219 220 223 224 226 229 231 232 234 235 241 242 243 244 248 249 252 253 258 254 255 256 257 259 260 261 176 227 221 222 225 262 263 264 264 265 128 151 266 267 268 269 270 296 271 272 273 275 276 277 278 279 280 283 284 284 285 286 287 288 289 290 291 292 293 294 297 298 299 300 301 302 303 305 306 308 310 311 314 315 316 317 318 319 320 321 322 323 324 325 326 327 328 329 332 333 342 343 344 345 346 347 348 457 458 459 460 461 462 349 71 340 423 419 420 421 414 415 415 361 333 336 334 384 387 392 395 396 434 446 405 362 348 415 354 365 359 434 281 364 397 368 361 404 360 346 348 355 356 357 104 411 434 405 250 103 122 431 123 369 372 373 374 375 376 377 378 379 380;
				attachments ;
			endTell;
			mqVersion 310;
			checksumv 0 3 1769411216 null  getNumChars 379 numChars 379 getNumTaxa 105 numTaxa 105   short true   bits 2305843009213693983   states 31   sumSquaresStatesOnly 37800.0 sumSquares -6.456360425798343E19 longCompressibleToShort false usingShortMatrix true   NumFiles 1 NumMatrices 1;
			mqVersion;
		endTell;
		getWindow;
		tell It;
			suppress;
			setResourcesState false false 100;
			setPopoutState 400;
			setExplanationSize 0;
			setAnnotationSize 0;
			setFontIncAnnot 0;
			setFontIncExp 0;
			setSize 1904 941;
			setLocation 0 0;
			setFont SanSerif;
			setFontSize 10;
			getToolPalette;
			tell It;
			endTell;
			desuppress;
		endTell;
		getEmployee  #mesquite.charMatrices.BasicDataWindowCoord.BasicDataWindowCoord;
		tell It;
			showDataWindow #2945879638180203702 #mesquite.charMatrices.BasicDataWindowMaker.BasicDataWindowMaker;
			tell It;
				getWindow;
				tell It;
					getTable;
					tell It;
						rowNamesWidth 387;
						columnWidth 2 24;
					endTell;
					setExplanationSize 30;
					setAnnotationSize 20;
					setFontIncAnnot 0;
					setFontIncExp 0;
					setSize 1804 869;
					setLocation 0 0;
					setFont SanSerif;
					setFontSize 12;
					getToolPalette;
					tell It;
						setTool mesquite.charMatrices.BasicDataWindowMaker.BasicDataWindow.ibeam;
					endTell;
					setActive;
					setTool mesquite.charMatrices.BasicDataWindowMaker.BasicDataWindow.ibeam;
					colorCells  #mesquite.charMatrices.NoColor.NoColor;
					colorRowNames  #mesquite.charMatrices.NoColor.NoColor;
					colorColumnNames  #mesquite.charMatrices.NoColor.NoColor;
					colorText  #mesquite.charMatrices.NoColor.NoColor;
					setBackground White;
					toggleShowNames off;
					toggleShowTaxonNames on;
					toggleTight off;
					toggleThinRows off;
					toggleShowChanges on;
					toggleSeparateLines off;
					toggleShowStates on;
					toggleAutoWCharNames on;
					toggleAutoTaxonNames off;
					toggleShowDefaultCharNames off;
					toggleConstrainCW on;
					toggleBirdsEye off;
					toggleShowPaleGrid off;
					toggleShowPaleCellColors off;
					toggleShowPaleExcluded off;
					togglePaleInapplicable on;
					toggleShowBoldCellText off;
					toggleAllowAutosize on;
					toggleColorsPanel off;
					toggleDiagonal on;
					setDiagonalHeight 80;
					toggleLinkedScrolling on;
					toggleScrollLinkedTables off;
				endTell;
				showWindow;
				getWindow;
				tell It;
					forceAutosize;
				endTell;
				getEmployee #mesquite.charMatrices.AlterData.AlterData;
				tell It;
					toggleBySubmenus off;
				endTell;
				getEmployee #mesquite.charMatrices.ColorByState.ColorByState;
				tell It;
					setStateLimit 9;
					toggleUniformMaximum on;
				endTell;
				getEmployee #mesquite.charMatrices.ColorCells.ColorCells;
				tell It;
					setColor White;
					removeColor off;
				endTell;
				getEmployee #mesquite.categ.StateNamesStrip.StateNamesStrip;
				tell It;
					showStrip off;
				endTell;
				getEmployee #mesquite.charMatrices.AnnotPanel.AnnotPanel;
				tell It;
					togglePanel off;
				endTell;
				getEmployee #mesquite.charMatrices.CharReferenceStrip.CharReferenceStrip;
				tell It;
					showStrip off;
				endTell;
				getEmployee #mesquite.charMatrices.QuickKeySelector.QuickKeySelector;
				tell It;
					autotabOff;
				endTell;
				getEmployee #mesquite.charMatrices.SelSummaryStrip.SelSummaryStrip;
				tell It;
					showStrip off;
				endTell;
				getEmployee #mesquite.categ.SmallStateNamesEditor.SmallStateNamesEditor;
				tell It;
					panelOpen true;
				endTell;
			endTell;
		endTell;
		getEmployee  #mesquite.charMatrices.ManageCharacters.ManageCharacters;
		tell It;
			showCharacters #2945879638180203702 #mesquite.lists.CharacterList.CharacterList;
			tell It;
				setData 0;
				getWindow;
				tell It;
					newAssistant  #mesquite.lists.DefaultCharOrder.DefaultCharOrder;
					newAssistant  #mesquite.lists.CharListInclusion.CharListInclusion;
					newAssistant  #mesquite.lists.CharListPartition.CharListPartition;
					newAssistant  #mesquite.parsimony.CharListParsModels.CharListParsModels;
					setExplanationSize 30;
					setAnnotationSize 20;
					setFontIncAnnot 0;
					setFontIncExp 0;
					setSize 1804 869;
					setLocation 0 0;
					setFont SanSerif;
					setFontSize 10;
					getToolPalette;
					tell It;
						setTool mesquite.lists.CharacterList.CharacterListWindow.ibeam;
					endTell;
				endTell;
				showWindow;
				getEmployee #mesquite.lists.CharListAnnotPanel.CharListAnnotPanel;
				tell It;
					togglePanel off;
				endTell;
			endTell;
		endTell;
		endTell;
end;
